# Supplementary material for: LAMBDA: A Prophage Detection Benchmark for Genomic Language Models
Source: bioRxiv. 2026 Mar 26:2026.03.26.714501. Preprint. [Version 1] doi: 10.64898/2026.03.26.714501 (PMC13041943; doi:10.64898/2026.03.26.714501)
Supplement: Supplement 1 [file media-1.xlsx]

## Sheet: Genome-wide Test Set
NCBI Id	Assembly	start	end	Organism Name	Publication	Published in
NC_000962	GCF_000195955.2	2970551	2981576	Mycobacterium tuberculosis H37Rv	Casjens	Casjens, S. (2003) Molecular microbiology, 49, 277-300.
NC_000962	GCF_000195955.2	1780643	1788505	Mycobacterium tuberculosis H37Rv	Casjens	Casjens, S. (2003) Molecular microbiology, 49, 277-300.
NC_000913	NC_000913	262552	296320	Escherichia coli K12	Casjens	Casjens, S. (2003) Molecular microbiology, 49, 277-300.
NC_000913	NC_000913	2464567	2475651	Escherichia coli K12	Casjens	Casjens, S. (2003) Molecular microbiology, 49, 277-300.
NC_000913	NC_000913	2754181	2775804	Escherichia coli K12	Casjens	Casjens, S. (2003) Molecular microbiology, 49, 277-300.
NC_000913	NC_000913	564038	584856	Escherichia coli K12	Casjens	Casjens, S. (2003) Molecular microbiology, 49, 277-300.
NC_000913	NC_000913	1410024	1432281	Escherichia coli K12	Casjens	Casjens, S. (2003) Molecular microbiology, 49, 277-300.
NC_000913	NC_000913	1196090	1210402	Escherichia coli K12	Casjens	Casjens, S. (2003) Molecular microbiology, 49, 277-300.
NC_000913	NC_000913	1631063	1650732	Escherichia coli K12	Casjens	Casjens, S. (2003) Molecular microbiology, 49, 277-300.
NC_000913	NC_000913	2556793	2563354	Escherichia coli K12	Casjens	Casjens, S. (2003) Molecular microbiology, 49, 277-300.
NC_000913	NC_000913	2064329	2076158	Escherichia coli K12	Casjens	Casjens, S. (2003) Molecular microbiology, 49, 277-300.
NC_003112	GCF_000008805.1	1001560	1005455	Neisseria meningitidis MC58	Casjens	Casjens, S. (2003) Molecular microbiology, 49, 277-300.
NC_003112	GCF_000008805.1	1099910	1133980	Neisseria meningitidis MC58	Casjens	Casjens, S. (2003) Molecular microbiology, 49, 277-300.
NC_002947	GCF_000007565.2	4372649	4427414	Pseudomonas putida KT2440	Casjens	Casjens, S. (2003) Molecular microbiology, 49, 277-300.
NC_002947	GCF_000007565.2	4417270	4440874	Pseudomonas putida KT2440	Casjens	Casjens, S. (2003) Molecular microbiology, 49, 277-300.
NC_002947	GCF_000007565.2	2586633	2625819	Pseudomonas putida KT2440	Casjens	Casjens, S. (2003) Molecular microbiology, 49, 277-300.
NC_002947	GCF_000007565.2	3418567	3447235	Pseudomonas putida KT2440	Casjens	Casjens, S. (2003) Molecular microbiology, 49, 277-300.
NC_002947	GCF_000007565.2	1738082	1774805	Pseudomonas putida KT2440	Casjens	Casjens, S. (2003) Molecular microbiology, 49, 277-300.
NC_003902	GCF_000007145.1	2435595	2441676	Xanthomonas campestris pv. campestris str. ATCC 33913	Casjens	Casjens, S. (2003) Molecular microbiology, 49, 277-300.
NC_003902	GCF_000007145.1	3523234	3560198	Xanthomonas campestris pv. campestris str. ATCC 33913	Casjens	Casjens, S. (2003) Molecular microbiology, 49, 277-300.
NC_003902	GCF_000007145.1	2441850	2447920	Xanthomonas campestris pv. campestris str. ATCC 33913	Casjens	Casjens, S. (2003) Molecular microbiology, 49, 277-300.
NC_003902	GCF_000007145.1	5016862	5025976	Xanthomonas campestris pv. campestris str. ATCC 33913	Casjens	Casjens, S. (2003) Molecular microbiology, 49, 277-300.
NC_002935	GCF_000195815.1	776521	790960	Corynebacterium diphtheriae NCTC 13129	Casjens	Casjens, S. (2003) Molecular microbiology, 49, 277-300.
NC_002935	GCF_000195815.1	2216802	2297805	Corynebacterium diphtheriae NCTC 13129	Casjens	Casjens, S. (2003) Molecular microbiology, 49, 277-300.
NC_002935	GCF_000195815.1	1866723	1880855	Corynebacterium diphtheriae NCTC 13129	Casjens	Casjens, S. (2003) Molecular microbiology, 49, 277-300.
NC_002935	GCF_000195815.1	154365	190992	Corynebacterium diphtheriae NCTC 13129	Casjens	Casjens, S. (2003) Molecular microbiology, 49, 277-300.
NC_003198	GCF_000195995.1	1888674	1933558	Salmonella enterica subsp. enterica serovar Typhi str. CT18	Casjens	Casjens, S. (2003) Molecular microbiology, 49, 277-300.
NC_003198	GCF_000195995.1	3515470	3548975	Salmonella enterica subsp. enterica serovar Typhi str. CT18	Casjens	Casjens, S. (2003) Molecular microbiology, 49, 277-300.
NC_003198	GCF_000195995.1	1538899	1572919	Salmonella enterica subsp. enterica serovar Typhi str. CT18	Casjens	Casjens, S. (2003) Molecular microbiology, 49, 277-300.
NC_003198	GCF_000195995.1	4473973	4507270	Salmonella enterica subsp. enterica serovar Typhi str. CT18	Casjens	Casjens, S. (2003) Molecular microbiology, 49, 277-300.
NC_003198	GCF_000195995.1	1008747	1052755	Salmonella enterica subsp. enterica serovar Typhi str. CT18	Casjens	Casjens, S. (2003) Molecular microbiology, 49, 277-300.
NC_003198	GCF_000195995.1	4683853	4694545	Salmonella enterica subsp. enterica serovar Typhi str. CT18	Casjens	Casjens, S. (2003) Molecular microbiology, 49, 277-300.
NC_003198	GCF_000195995.1	2760475	2768771	Salmonella enterica subsp. enterica serovar Typhi str. CT18	Casjens	Casjens, S. (2003) Molecular microbiology, 49, 277-300.
NC_003198	GCF_000195995.1	1781177	1789457	Salmonella enterica subsp. enterica serovar Typhi str. CT18	Casjens	Casjens, S. (2003) Molecular microbiology, 49, 277-300.
NC_004337	GCF_000006925.2	2227585	2235565	Shigella flexneri 2a str. 301	Casjens	Casjens, S. (2003) Molecular microbiology, 49, 277-300.
NC_004337	GCF_000006925.2	238841	251370	Shigella flexneri 2a str. 301	Casjens	Casjens, S. (2003) Molecular microbiology, 49, 277-300.
NC_004337	GCF_000006925.2	899706	918668	Shigella flexneri 2a str. 301	Casjens	Casjens, S. (2003) Molecular microbiology, 49, 277-300.
NC_004337	GCF_000006925.2	311291	328079	Shigella flexneri 2a str. 301	Casjens	Casjens, S. (2003) Molecular microbiology, 49, 277-300.
NC_004337	GCF_000006925.2	2683559	2698944	Shigella flexneri 2a str. 301	Casjens	Casjens, S. (2003) Molecular microbiology, 49, 277-300.
NC_004337	GCF_000006925.2	1919854	1942697	Shigella flexneri 2a str. 301	Casjens	Casjens, S. (2003) Molecular microbiology, 49, 277-300.
NC_004337	GCF_000006925.2	2049694	2066397	Shigella flexneri 2a str. 301	Casjens	Casjens, S. (2003) Molecular microbiology, 49, 277-300.
NC_004337	GCF_000006925.2	1175319	1188408	Shigella flexneri 2a str. 301	Casjens	Casjens, S. (2003) Molecular microbiology, 49, 277-300.
NC_004337	GCF_000006925.2	1395280	1421884	Shigella flexneri 2a str. 301	Casjens	Casjens, S. (2003) Molecular microbiology, 49, 277-300.
NC_004337	GCF_000006925.2	1401123	1425759	Shigella flexneri 2a str. 301	Casjens	Casjens, S. (2003) Molecular microbiology, 49, 277-300.
NC_004337	GCF_000006925.2	696659	747734	Shigella flexneri 2a str. 301	Casjens	Casjens, S. (2003) Molecular microbiology, 49, 277-300.
NC_004337	GCF_000006925.2	2950035	2958559	Shigella flexneri 2a str. 301	Casjens	Casjens, S. (2003) Molecular microbiology, 49, 277-300.
NC_004337	GCF_000006925.2	3051242	3094081	Shigella flexneri 2a str. 301	Casjens	Casjens, S. (2003) Molecular microbiology, 49, 277-300.
NC_004337	GCF_000006925.2	1574398	1583708	Shigella flexneri 2a str. 301	Casjens	Casjens, S. (2003) Molecular microbiology, 49, 277-300.
NC_002967	GCF_000008185.1	1169950	1202411	Treponema denticola ATCC 35405	Casjens	Casjens, S. (2003) Molecular microbiology, 49, 277-300.
NC_002737	GCF_000006785.2	527569	571887	Streptococcus pyogenes M1 GAS	Casjens	Casjens, S. (2003) Molecular microbiology, 49, 277-300.
NC_002737	GCF_000006785.2	1773458	1782822	Streptococcus pyogenes M1 GAS	Casjens	Casjens, S. (2003) Molecular microbiology, 49, 277-300.
NC_002737	GCF_000006785.2	778642	820599	Streptococcus pyogenes M1 GAS	Casjens	Casjens, S. (2003) Molecular microbiology, 49, 277-300.
NC_002737	GCF_000006785.2	1192854	1222549	Streptococcus pyogenes M1 GAS	Casjens	Casjens, S. (2003) Molecular microbiology, 49, 277-300.
NC_003030	GCF_000008765.1	2024020	2074254	Clostridium acetobutylicum ATCC 824	Casjens	Casjens, S. (2003) Molecular microbiology, 49, 277-300.
NC_003030	GCF_000008765.1	1277643	1346789	Clostridium acetobutylicum ATCC 824	Casjens	Casjens, S. (2003) Molecular microbiology, 49, 277-300.
NC_003116	GCF_000009105.1	1768546	1807515	Neisseria meningitidis Z2491	Casjens	Casjens, S. (2003) Molecular microbiology, 49, 277-300.
NC_003116	GCF_000009105.1	1131796	1138899	Neisseria meningitidis Z2491	Casjens	Casjens, S. (2003) Molecular microbiology, 49, 277-300.
NC_003116	GCF_000009105.1	1207416	1236260	Neisseria meningitidis Z2491	Casjens	Casjens, S. (2003) Molecular microbiology, 49, 277-300.
NC_004431	GCF_000007445.1	1169792	1228729	Escherichia coli CFT073	Casjens	Casjens, S. (2003) Molecular microbiology, 49, 277-300.
NC_004431	GCF_000007445.1	909332	942273	Escherichia coli CFT073	Casjens	Casjens, S. (2003) Molecular microbiology, 49, 277-300.
NC_004431	GCF_000007445.1	3019963	3065315	Escherichia coli CFT073	Casjens	Casjens, S. (2003) Molecular microbiology, 49, 277-300.
NC_004431	GCF_000007445.1	4923133	4929628	Escherichia coli CFT073	Casjens	Casjens, S. (2003) Molecular microbiology, 49, 277-300.
NC_004431	GCF_000007445.1	1397370	1452231	Escherichia coli CFT073	Casjens	Casjens, S. (2003) Molecular microbiology, 49, 277-300.
NC_004431	GCF_000007445.1	1378215	1388952	Escherichia coli CFT073	Casjens	Casjens, S. (2003) Molecular microbiology, 49, 277-300.
NC_004431	GCF_000007445.1	1327053	1372820	Escherichia coli CFT073	Casjens	Casjens, S. (2003) Molecular microbiology, 49, 277-300.
NC_004116	GCF_000007265.1	1833318	1867117	Streptococcus agalactiae 2603V/R	Casjens	Casjens, S. (2003) Molecular microbiology, 49, 277-300.
NC_004116	GCF_000007265.1	558254	599207	Streptococcus agalactiae 2603V/R	Casjens	Casjens, S. (2003) Molecular microbiology, 49, 277-300.
NC_002745	GCF_000009645.1	2005924	2049520	Staphylococcus aureus subsp. aureus N315	Casjens	Casjens, S. (2003) Molecular microbiology, 49, 277-300.
NC_002745	GCF_000009645.1	1859152	1881615	Staphylococcus aureus subsp. aureus N315	Casjens	Casjens, S. (2003) Molecular microbiology, 49, 277-300.
NC_002662	GCF_000006865.1	1036642	1071558	Lactococcus lactis subsp. lactis Il1403	Casjens	Casjens, S. (2003) Molecular microbiology, 49, 277-300.
NC_002662	GCF_000006865.1	502723	513742	Lactococcus lactis subsp. lactis Il1403	Casjens	Casjens, S. (2003) Molecular microbiology, 49, 277-300.
NC_002662	GCF_000006865.1	35516	49727	Lactococcus lactis subsp. lactis Il1403	Casjens	Casjens, S. (2003) Molecular microbiology, 49, 277-300.
NC_002662	GCF_000006865.1	1414112	1456949	Lactococcus lactis subsp. lactis Il1403	Casjens	Casjens, S. (2003) Molecular microbiology, 49, 277-300.
NC_002662	GCF_000006865.1	2013685	2025635	Lactococcus lactis subsp. lactis Il1403	Casjens	Casjens, S. (2003) Molecular microbiology, 49, 277-300.
NC_002662	GCF_000006865.1	447236	483244	Lactococcus lactis subsp. lactis Il1403	Casjens	Casjens, S. (2003) Molecular microbiology, 49, 277-300.
NC_002516	GCF_000006765.1	689236	702529	Pseudomonas aeruginosa PAO1	Casjens	Casjens, S. (2003) Molecular microbiology, 49, 277-300.
NC_002516	GCF_000006765.1	672777	689221	Pseudomonas aeruginosa PAO1	Casjens	Casjens, S. (2003) Molecular microbiology, 49, 277-300.
NC_005085	GCF_000007705.1	2303969	2334742	Chromobacterium violaceum ATCC 12472	Casjens	Casjens, S. (2003) Molecular microbiology, 49, 277-300.
NC_005085	GCF_000007705.1	353384	372826	Chromobacterium violaceum ATCC 12472	Casjens	Casjens, S. (2003) Molecular microbiology, 49, 277-300.
NC_005085	GCF_000007705.1	428568	450397	Chromobacterium violaceum ATCC 12472	Casjens	Casjens, S. (2003) Molecular microbiology, 49, 277-300.
NC_000964	NC_000964	2151284	2285604	Bacillus subtilis subsp. subtilis str. 168	Casjens	Casjens, S. (2003) Molecular microbiology, 49, 277-300.
NC_000964	NC_000964	2055488	2064044	Bacillus subtilis subsp. subtilis str. 168	Casjens	Casjens, S. (2003) Molecular microbiology, 49, 277-300.
NC_000964	NC_000964	2666111	2700582	Bacillus subtilis subsp. subtilis str. 168	Casjens	Casjens, S. (2003) Molecular microbiology, 49, 277-300.
NC_000964	NC_000964	1320640	1347494	Bacillus subtilis subsp. subtilis str. 168	Casjens	Casjens, S. (2003) Molecular microbiology, 49, 277-300.
NC_005362	GCF_000008065.1	327894	367791	Lactobacillus johnsonii NCC 533	Casjens	Casjens, S. (2003) Molecular microbiology, 49, 277-300.
NC_005362	GCF_000008065.1	1292553	1330377	Lactobacillus johnsonii NCC 533	Casjens	Casjens, S. (2003) Molecular microbiology, 49, 277-300.
NC_003485	GCF_000007285.1	293882	332714	Streptococcus pyogenes MGAS8232	Casjens	Casjens, S. (2003) Molecular microbiology, 49, 277-300.
NC_003485	GCF_000007285.1	1451844	1493373	Streptococcus pyogenes MGAS8232	Casjens	Casjens, S. (2003) Molecular microbiology, 49, 277-300.
NC_003485	GCF_000007285.1	1041280	1087739	Streptococcus pyogenes MGAS8232	Casjens	Casjens, S. (2003) Molecular microbiology, 49, 277-300.
NC_003485	GCF_000007285.1	578093	618765	Streptococcus pyogenes MGAS8232	Casjens	Casjens, S. (2003) Molecular microbiology, 49, 277-300.
NC_003485	GCF_000007285.1	1206360	1241416	Streptococcus pyogenes MGAS8232	Casjens	Casjens, S. (2003) Molecular microbiology, 49, 277-300.
NC_003366	GCF_000009685.1	1298199	1327800	Clostridium perfringens str. 13	Casjens	Casjens, S. (2003) Molecular microbiology, 49, 277-300.
NC_003923	GCF_000011265.1	2046605	2088749	Staphylococcus aureus subsp. aureus MW2	Casjens	Casjens, S. (2003) Molecular microbiology, 49, 277-300.
NC_003923	GCF_000011265.1	1529381	1573005	Staphylococcus aureus subsp. aureus MW2	Casjens	Casjens, S. (2003) Molecular microbiology, 49, 277-300.
NC_005126	GCF_000196155.1	2552735	2573940	Photorhabdus luminescens subsp. laumondii TTO1	Casjens	Casjens, S. (2003) Molecular microbiology, 49, 277-300.
NC_005126	GCF_000196155.1	4190163	4242791	Photorhabdus luminescens subsp. laumondii TTO1	Casjens	Casjens, S. (2003) Molecular microbiology, 49, 277-300.
NC_005126	GCF_000196155.1	4340686	4389134	Photorhabdus luminescens subsp. laumondii TTO1	Casjens	Casjens, S. (2003) Molecular microbiology, 49, 277-300.
NC_005126	GCF_000196155.1	5175988	5190589	Photorhabdus luminescens subsp. laumondii TTO1	Casjens	Casjens, S. (2003) Molecular microbiology, 49, 277-300.
NC_005126	GCF_000196155.1	2088101	2101272	Photorhabdus luminescens subsp. laumondii TTO1	Casjens	Casjens, S. (2003) Molecular microbiology, 49, 277-300.
NC_005126	GCF_000196155.1	2800483	2848507	Photorhabdus luminescens subsp. laumondii TTO1	Casjens	Casjens, S. (2003) Molecular microbiology, 49, 277-300.
NC_005126	GCF_000196155.1	3774756	3892173	Photorhabdus luminescens subsp. laumondii TTO1	Casjens	Casjens, S. (2003) Molecular microbiology, 49, 277-300.
NC_005126	GCF_000196155.1	5201181	5228815	Photorhabdus luminescens subsp. laumondii TTO1	Casjens	Casjens, S. (2003) Molecular microbiology, 49, 277-300.
NC_005126	GCF_000196155.1	4006891	4056690	Photorhabdus luminescens subsp. laumondii TTO1	Casjens	Casjens, S. (2003) Molecular microbiology, 49, 277-300.
NC_005126	GCF_000196155.1	1267570	1617919	Photorhabdus luminescens subsp. laumondii TTO1	Casjens	Casjens, S. (2003) Molecular microbiology, 49, 277-300.
NC_005126	GCF_000196155.1	2331853	2466741	Photorhabdus luminescens subsp. laumondii TTO1	Casjens	Casjens, S. (2003) Molecular microbiology, 49, 277-300.
NC_005126	GCF_000196155.1	2955621	2991661	Photorhabdus luminescens subsp. laumondii TTO1	Casjens	Casjens, S. (2003) Molecular microbiology, 49, 277-300.
NC_005126	GCF_000196155.1	3409531	3537385	Photorhabdus luminescens subsp. laumondii TTO1	Casjens	Casjens, S. (2003) Molecular microbiology, 49, 277-300.
NC_005126	GCF_000196155.1	3512834	3535879	Photorhabdus luminescens subsp. laumondii TTO1	Casjens	Casjens, S. (2003) Molecular microbiology, 49, 277-300.
NC_005126	GCF_000196155.1	10251	29999	Photorhabdus luminescens subsp. laumondii TTO1	Casjens	Casjens, S. (2003) Molecular microbiology, 49, 277-300.
NC_005126	GCF_000196155.1	132320	180394	Photorhabdus luminescens subsp. laumondii TTO1	Casjens	Casjens, S. (2003) Molecular microbiology, 49, 277-300.
NC_005126	GCF_000196155.1	1785333	1795520	Photorhabdus luminescens subsp. laumondii TTO1	Casjens	Casjens, S. (2003) Molecular microbiology, 49, 277-300.
NC_005126	GCF_000196155.1	1983763	1993171	Photorhabdus luminescens subsp. laumondii TTO1	Casjens	Casjens, S. (2003) Molecular microbiology, 49, 277-300.
NC_005126	GCF_000196155.1	2035298	2041677	Photorhabdus luminescens subsp. laumondii TTO1	Casjens	Casjens, S. (2003) Molecular microbiology, 49, 277-300.
NC_005126	GCF_000196155.1	5559641	5566514	Photorhabdus luminescens subsp. laumondii TTO1	Casjens	Casjens, S. (2003) Molecular microbiology, 49, 277-300.
NC_004631	GCF_000007545.1	4458029	4490856	Salmonella enterica subsp. enterica serovar Typhi Ty2	Casjens	Casjens, S. (2003) Molecular microbiology, 49, 277-300.
NC_004631	GCF_000007545.1	4671630	4678034	Salmonella enterica subsp. enterica serovar Typhi Ty2	Casjens	Casjens, S. (2003) Molecular microbiology, 49, 277-300.
NC_004631	GCF_000007545.1	1928058	1972330	Salmonella enterica subsp. enterica serovar Typhi Ty2	Casjens	Casjens, S. (2003) Molecular microbiology, 49, 277-300.
NC_004631	GCF_000007545.1	2735202	2754628	Salmonella enterica subsp. enterica serovar Typhi Ty2	Casjens	Casjens, S. (2003) Molecular microbiology, 49, 277-300.
NC_004631	GCF_000007545.1	1314607	1441766	Salmonella enterica subsp. enterica serovar Typhi Ty2	Casjens	Casjens, S. (2003) Molecular microbiology, 49, 277-300.
NC_004631	GCF_000007545.1	3501128	3538076	Salmonella enterica subsp. enterica serovar Typhi Ty2	Casjens	Casjens, S. (2003) Molecular microbiology, 49, 277-300.
NC_003143	GCF_000009065.1	964013	971311	Yersinia pestis CO92	Casjens	Casjens, S. (2003) Molecular microbiology, 49, 277-300.
NC_003143	GCF_000009065.1	1392489	1416524	Yersinia pestis CO92	Casjens	Casjens, S. (2003) Molecular microbiology, 49, 277-300.
NC_003143	GCF_000009065.1	1233128	1243405	Yersinia pestis CO92	Casjens	Casjens, S. (2003) Molecular microbiology, 49, 277-300.
NC_003143	GCF_000009065.1	2554373	2563203	Yersinia pestis CO92	Casjens	Casjens, S. (2003) Molecular microbiology, 49, 277-300.
NC_003143	GCF_000009065.1	2363019	2413098	Yersinia pestis CO92	Casjens	Casjens, S. (2003) Molecular microbiology, 49, 277-300.
NC_003143	GCF_000009065.1	2115626	2122603	Yersinia pestis CO92	Casjens	Casjens, S. (2003) Molecular microbiology, 49, 277-300.
NC_004668	GCF_000007785.1	1398097	1443843	Enterococcus faecalis V583	Casjens	Casjens, S. (2003) Molecular microbiology, 49, 277-300.
NC_004668	GCF_000007785.1	2817287	2829554	Enterococcus faecalis V583	Casjens	Casjens, S. (2003) Molecular microbiology, 49, 277-300.
NC_004668	GCF_000007785.1	2004910	2048146	Enterococcus faecalis V583	Casjens	Casjens, S. (2003) Molecular microbiology, 49, 277-300.
NC_004668	GCF_000007785.1	2023234	2049919	Enterococcus faecalis V583	Casjens	Casjens, S. (2003) Molecular microbiology, 49, 277-300.
NC_004668	GCF_000007785.1	1245337	1259965	Enterococcus faecalis V583	Casjens	Casjens, S. (2003) Molecular microbiology, 49, 277-300.
NC_004668	GCF_000007785.1	2700666	2736808	Enterococcus faecalis V583	Casjens	Casjens, S. (2003) Molecular microbiology, 49, 277-300.
NC_004668	GCF_000007785.1	1923000	1962485	Enterococcus faecalis V583	Casjens	Casjens, S. (2003) Molecular microbiology, 49, 277-300.
NC_004668	GCF_000007785.1	289354	326185	Enterococcus faecalis V583	Casjens	Casjens, S. (2003) Molecular microbiology, 49, 277-300.
NC_004668	GCF_000007785.1	551891	566251	Enterococcus faecalis V583	Casjens	Casjens, S. (2003) Molecular microbiology, 49, 277-300.
NC_003295	GCF_000009125.1	2084602	2124346	Ralstonia solanacearum GMI1000	Casjens	Casjens, S. (2003) Molecular microbiology, 49, 277-300.
NC_003295	GCF_000009125.1	1003644	1018473	Ralstonia solanacearum GMI1000	Casjens	Casjens, S. (2003) Molecular microbiology, 49, 277-300.
NC_003295	GCF_000009125.1	1781995	1823953	Ralstonia solanacearum GMI1000	Casjens	Casjens, S. (2003) Molecular microbiology, 49, 277-300.
NC_003295	GCF_000009125.1	2049204	2056036	Ralstonia solanacearum GMI1000	Casjens	Casjens, S. (2003) Molecular microbiology, 49, 277-300.
NC_003295	GCF_000009125.1	3486521	3505550	Ralstonia solanacearum GMI1000	Casjens	Casjens, S. (2003) Molecular microbiology, 49, 277-300.
NC_003295	GCF_000009125.1	2684129	2695788	Ralstonia solanacearum GMI1000	Casjens	Casjens, S. (2003) Molecular microbiology, 49, 277-300.
NC_003295	GCF_000009125.1	1591303	1598986	Ralstonia solanacearum GMI1000	Casjens	Casjens, S. (2003) Molecular microbiology, 49, 277-300.
NC_003295	GCF_000009125.1	879632	939437	Ralstonia solanacearum GMI1000	Casjens	Casjens, S. (2003) Molecular microbiology, 49, 277-300.
NC_003155	GCF_000009765.2	6670511	6721444	Streptomyces avermitilis MA-4680	Casjens	Casjens, S. (2003) Molecular microbiology, 49, 277-300.
NC_004347	GCF_000146165.2	2788307	2822836	Shewanella oneidensis MR-1	Casjens	Casjens, S. (2003) Molecular microbiology, 49, 277-300.
NC_004347	GCF_000146165.2	669361	703908	Shewanella oneidensis MR-1	Casjens	Casjens, S. (2003) Molecular microbiology, 49, 277-300.
NC_004347	GCF_000146165.2	3075409	3126249	Shewanella oneidensis MR-1	Casjens	Casjens, S. (2003) Molecular microbiology, 49, 277-300.
NC_004741	GCF_000007405.1	238511	254700	Shigella flexneri 2a str. 2457T	Casjens	Casjens, S. (2003) Molecular microbiology, 49, 277-300.
NC_004741	GCF_000007405.1	1177837	1191596	Shigella flexneri 2a str. 2457T	Casjens	Casjens, S. (2003) Molecular microbiology, 49, 277-300.
NC_004741	GCF_000007405.1	1614219	1620622	Shigella flexneri 2a str. 2457T	Casjens	Casjens, S. (2003) Molecular microbiology, 49, 277-300.
NC_004741	GCF_000007405.1	2021895	2044342	Shigella flexneri 2a str. 2457T	Casjens	Casjens, S. (2003) Molecular microbiology, 49, 277-300.
NC_004741	GCF_000007405.1	313843	327223	Shigella flexneri 2a str. 2457T	Casjens	Casjens, S. (2003) Molecular microbiology, 49, 277-300.
NC_004741	GCF_000007405.1	1912634	1921793	Shigella flexneri 2a str. 2457T	Casjens	Casjens, S. (2003) Molecular microbiology, 49, 277-300.
NC_004741	GCF_000007405.1	710297	746123	Shigella flexneri 2a str. 2457T	Casjens	Casjens, S. (2003) Molecular microbiology, 49, 277-300.
NC_004741	GCF_000007405.1	1901037	1921793	Shigella flexneri 2a str. 2457T	Casjens	Casjens, S. (2003) Molecular microbiology, 49, 277-300.
NC_004741	GCF_000007405.1	1893682	1923605	Shigella flexneri 2a str. 2457T	Casjens	Casjens, S. (2003) Molecular microbiology, 49, 277-300.
NC_004741	GCF_000007405.1	897790	930670	Shigella flexneri 2a str. 2457T	Casjens	Casjens, S. (2003) Molecular microbiology, 49, 277-300.
NC_004741	GCF_000007405.1	915755	943797	Shigella flexneri 2a str. 2457T	Casjens	Casjens, S. (2003) Molecular microbiology, 49, 277-300.
NC_004741	GCF_000007405.1	2678519	2687517	Shigella flexneri 2a str. 2457T	Casjens	Casjens, S. (2003) Molecular microbiology, 49, 277-300.
NC_004741	GCF_000007405.1	1100131	1105919	Shigella flexneri 2a str. 2457T	Casjens	Casjens, S. (2003) Molecular microbiology, 49, 277-300.
NC_004741	GCF_000007405.1	692891	709118	Shigella flexneri 2a str. 2457T	Casjens	Casjens, S. (2003) Molecular microbiology, 49, 277-300.
NC_004741	GCF_000007405.1	2201408	2220775	Shigella flexneri 2a str. 2457T	Casjens	Casjens, S. (2003) Molecular microbiology, 49, 277-300.
NC_004741	GCF_000007405.1	2331690	2347222	Shigella flexneri 2a str. 2457T	Casjens	Casjens, S. (2003) Molecular microbiology, 49, 277-300.
NC_004741	GCF_000007405.1	2594187	2620410	Shigella flexneri 2a str. 2457T	Casjens	Casjens, S. (2003) Molecular microbiology, 49, 277-300.
NC_004741	GCF_000007405.1	4081357	4087597	Shigella flexneri 2a str. 2457T	Casjens	Casjens, S. (2003) Molecular microbiology, 49, 277-300.
NC_004088	GCF_000006645.1	2693615	2700576	Yersinia pestis KIM	Casjens	Casjens, S. (2003) Molecular microbiology, 49, 277-300.
NC_004088	GCF_000006645.1	3389410	3399754	Yersinia pestis KIM	Casjens	Casjens, S. (2003) Molecular microbiology, 49, 277-300.
NC_004088	GCF_000006645.1	3595228	3601343	Yersinia pestis KIM	Casjens	Casjens, S. (2003) Molecular microbiology, 49, 277-300.
NC_004088	GCF_000006645.1	2417129	2456467	Yersinia pestis KIM	Casjens	Casjens, S. (2003) Molecular microbiology, 49, 277-300.
NC_004088	GCF_000006645.1	3237524	3255252	Yersinia pestis KIM	Casjens	Casjens, S. (2003) Molecular microbiology, 49, 277-300.
NC_004556	GCF_000007245.1	2005731	2020421	Xylella fastidiosa Temecula1	Casjens	Casjens, S. (2003) Molecular microbiology, 49, 277-300.
NC_004556	GCF_000007245.1	1847752	1855582	Xylella fastidiosa Temecula1	Casjens	Casjens, S. (2003) Molecular microbiology, 49, 277-300.
NC_004556	GCF_000007245.1	1161143	1217907	Xylella fastidiosa Temecula1	Casjens	Casjens, S. (2003) Molecular microbiology, 49, 277-300.
NC_004556	GCF_000007245.1	1170407	1224505	Xylella fastidiosa Temecula1	Casjens	Casjens, S. (2003) Molecular microbiology, 49, 277-300.
NC_004556	GCF_000007245.1	1117952	1142627	Xylella fastidiosa Temecula1	Casjens	Casjens, S. (2003) Molecular microbiology, 49, 277-300.
NC_004556	GCF_000007245.1	454017	467611	Xylella fastidiosa Temecula1	Casjens	Casjens, S. (2003) Molecular microbiology, 49, 277-300.
NC_004556	GCF_000007245.1	1288547	1392763	Xylella fastidiosa Temecula1	Casjens	Casjens, S. (2003) Molecular microbiology, 49, 277-300.
NC_004556	GCF_000007245.1	1362504	1398130	Xylella fastidiosa Temecula1	Casjens	Casjens, S. (2003) Molecular microbiology, 49, 277-300.
NC_004556	GCF_000007245.1	1550281	1556188	Xylella fastidiosa Temecula1	Casjens	Casjens, S. (2003) Molecular microbiology, 49, 277-300.
NC_003997	GCF_000007845.1	447387	484339	Bacillus anthracis str. Ames	Casjens	Casjens, S. (2003) Molecular microbiology, 49, 277-300.
NC_003997	GCF_000007845.1	3745958	3791042	Bacillus anthracis str. Ames	Casjens	Casjens, S. (2003) Molecular microbiology, 49, 277-300.
NC_003997	GCF_000007845.1	3456916	3505685	Bacillus anthracis str. Ames	Casjens	Casjens, S. (2003) Molecular microbiology, 49, 277-300.
NC_003997	GCF_000007845.1	3488693	3522745	Bacillus anthracis str. Ames	Casjens	Casjens, S. (2003) Molecular microbiology, 49, 277-300.
NC_003997	GCF_000007845.1	4842149	4858240	Bacillus anthracis str. Ames	Casjens	Casjens, S. (2003) Molecular microbiology, 49, 277-300.
NC_004578	GCF_000007805.1	4515380	4530373	Pseudomonas syringae pv. tomato str. DC3000	Casjens	Casjens, S. (2003) Molecular microbiology, 49, 277-300.
NC_004578	GCF_000007805.1	4528890	4566113	Pseudomonas syringae pv. tomato str. DC3000	Casjens	Casjens, S. (2003) Molecular microbiology, 49, 277-300.
NC_004578	GCF_000007805.1	625118	647483	Pseudomonas syringae pv. tomato str. DC3000	Casjens	Casjens, S. (2003) Molecular microbiology, 49, 277-300.
NC_004578	GCF_000007805.1	2252628	2264999	Pseudomonas syringae pv. tomato str. DC3000	Casjens	Casjens, S. (2003) Molecular microbiology, 49, 277-300.
NC_004578	GCF_000007805.1	3824683	3865352	Pseudomonas syringae pv. tomato str. DC3000	Casjens	Casjens, S. (2003) Molecular microbiology, 49, 277-300.
NC_004578	GCF_000007805.1	4543843	4563495	Pseudomonas syringae pv. tomato str. DC3000	Casjens	Casjens, S. (2003) Molecular microbiology, 49, 277-300.
NC_004567	GCF_000203855.3	590128	633804	Lactobacillus plantarum WCFS1	Casjens	Casjens, S. (2003) Molecular microbiology, 49, 277-300.
NC_004567	GCF_000203855.3	2161732	2203820	Lactobacillus plantarum WCFS1	Casjens	Casjens, S. (2003) Molecular microbiology, 49, 277-300.
NC_004567	GCF_000203855.3	2188411	2232769	Lactobacillus plantarum WCFS1	Casjens	Casjens, S. (2003) Molecular microbiology, 49, 277-300.
NC_004567	GCF_000203855.3	2998563	3007280	Lactobacillus plantarum WCFS1	Casjens	Casjens, S. (2003) Molecular microbiology, 49, 277-300.
NC_004567	GCF_000203855.3	2204171	2218342	Lactobacillus plantarum WCFS1	Casjens	Casjens, S. (2003) Molecular microbiology, 49, 277-300.
NC_002488	GCF_000006725.1	489619	530138	Xylella fastidiosa 9a5c	Casjens	Casjens, S. (2003) Molecular microbiology, 49, 277-300.
NC_002488	GCF_000006725.1	2008224	2022372	Xylella fastidiosa 9a5c	Casjens	Casjens, S. (2003) Molecular microbiology, 49, 277-300.
NC_002488	GCF_000006725.1	649115	690375	Xylella fastidiosa 9a5c	Casjens	Casjens, S. (2003) Molecular microbiology, 49, 277-300.
NC_002488	GCF_000006725.1	2361812	2404268	Xylella fastidiosa 9a5c	Casjens	Casjens, S. (2003) Molecular microbiology, 49, 277-300.
NC_002488	GCF_000006725.1	2177071	2183135	Xylella fastidiosa 9a5c	Casjens	Casjens, S. (2003) Molecular microbiology, 49, 277-300.
NC_002488	GCF_000006725.1	1514347	1541075	Xylella fastidiosa 9a5c	Casjens	Casjens, S. (2003) Molecular microbiology, 49, 277-300.
NC_002488	GCF_000006725.1	1585980	1631056	Xylella fastidiosa 9a5c	Casjens	Casjens, S. (2003) Molecular microbiology, 49, 277-300.
NC_002678	GCF_000009625.1	6975631	7011591	Mesorhizobium loti MAFF303099	Casjens	Casjens, S. (2003) Molecular microbiology, 49, 277-300.
NC_002678	GCF_000009625.1	313639	359457	Mesorhizobium loti MAFF303099	Casjens	Casjens, S. (2003) Molecular microbiology, 49, 277-300.
NC_002678	GCF_000009625.1	6587513	6595756	Mesorhizobium loti MAFF303099	Casjens	Casjens, S. (2003) Molecular microbiology, 49, 277-300.
NC_002678	GCF_000009625.1	4868224	4896691	Mesorhizobium loti MAFF303099	Casjens	Casjens, S. (2003) Molecular microbiology, 49, 277-300.
NC_003210	GCF_000196035.1	2361897	2400243	Listeria monocytogenes EGD-e	Casjens	Casjens, S. (2003) Molecular microbiology, 49, 277-300.
NC_003210	GCF_000196035.1	120654	131380	Listeria monocytogenes EGD-e	Casjens	Casjens, S. (2003) Molecular microbiology, 49, 277-300.
NC_002695	NC_002695	2158314	2203914	Escherichia coli O157:H7 str. Sakai	Casjens	Casjens, S. (2003) Molecular microbiology, 49, 277-300.
NC_002695	NC_002695	300072	310238	Escherichia coli O157:H7 str. Sakai	Casjens	Casjens, S. (2003) Molecular microbiology, 49, 277-300.
NC_002695	NC_002695	1161297	1210641	Escherichia coli O157:H7 str. Sakai	Casjens	Casjens, S. (2003) Molecular microbiology, 49, 277-300.
NC_002695	NC_002695	1180157	1209126	Escherichia coli O157:H7 str. Sakai	Casjens	Casjens, S. (2003) Molecular microbiology, 49, 277-300.
NC_002695	NC_002695	5041093	5079469	Escherichia coli O157:H7 str. Sakai	Casjens	Casjens, S. (2003) Molecular microbiology, 49, 277-300.
NC_002695	NC_002695	1245217	1308182	Escherichia coli O157:H7 str. Sakai	Casjens	Casjens, S. (2003) Molecular microbiology, 49, 277-300.
NC_002695	NC_002695	1921472	1970014	Escherichia coli O157:H7 str. Sakai	Casjens	Casjens, S. (2003) Molecular microbiology, 49, 277-300.
NC_002695	NC_002695	2896151	2943747	Escherichia coli O157:H7 str. Sakai	Casjens	Casjens, S. (2003) Molecular microbiology, 49, 277-300.
NC_002695	NC_002695	3480256	3505039	Escherichia coli O157:H7 str. Sakai	Casjens	Casjens, S. (2003) Molecular microbiology, 49, 277-300.
NC_002695	NC_002695	310806	324405	Escherichia coli O157:H7 str. Sakai	Casjens	Casjens, S. (2003) Molecular microbiology, 49, 277-300.
NC_002695	NC_002695	892240	929292	Escherichia coli O157:H7 str. Sakai	Casjens	Casjens, S. (2003) Molecular microbiology, 49, 277-300.
NC_002695	NC_002695	1594751	1609184	Escherichia coli O157:H7 str. Sakai	Casjens	Casjens, S. (2003) Molecular microbiology, 49, 277-300.
NC_002695	NC_002695	1541626	1589842	Escherichia coli O157:H7 str. Sakai	Casjens	Casjens, S. (2003) Molecular microbiology, 49, 277-300.
NC_002695	NC_002695	1586046	1621990	Escherichia coli O157:H7 str. Sakai	Casjens	Casjens, S. (2003) Molecular microbiology, 49, 277-300.
NC_002695	NC_002695	3193144	3200085	Escherichia coli O157:H7 str. Sakai	Casjens	Casjens, S. (2003) Molecular microbiology, 49, 277-300.
NC_002695	NC_002695	2593128	2612026	Escherichia coli O157:H7 str. Sakai	Casjens	Casjens, S. (2003) Molecular microbiology, 49, 277-300.
NC_002695	NC_002695	2667460	2713016	Escherichia coli O157:H7 str. Sakai	Casjens	Casjens, S. (2003) Molecular microbiology, 49, 277-300.
NC_002695	NC_002695	1618212	1665394	Escherichia coli O157:H7 str. Sakai	Casjens	Casjens, S. (2003) Molecular microbiology, 49, 277-300.
NC_002695	NC_002695	1609998	1656531	Escherichia coli O157:H7 str. Sakai	Casjens	Casjens, S. (2003) Molecular microbiology, 49, 277-300.
NC_002695	NC_002695	1756865	1804219	Escherichia coli O157:H7 str. Sakai	Casjens	Casjens, S. (2003) Molecular microbiology, 49, 277-300.
NC_002695	NC_002695	2211826	2254161	Escherichia coli O157:H7 str. Sakai	Casjens	Casjens, S. (2003) Molecular microbiology, 49, 277-300.
NC_004307	GCF_000007525.1	1298692	1312867	Bifidobacterium longum NCC2705	Casjens	Casjens, S. (2003) Molecular microbiology, 49, 277-300.
NC_004310	GCF_000007505.1	578085	584879	Brucella suis 1330	Casjens	Casjens, S. (2003) Molecular microbiology, 49, 277-300.
NC_003212	GCF_000195795.1	78505	114250	Listeria innocua Clip11262	Casjens	Casjens, S. (2003) Molecular microbiology, 49, 277-300.
NC_003212	GCF_000195795.1	155931	166661	Listeria innocua Clip11262	Casjens	Casjens, S. (2003) Molecular microbiology, 49, 277-300.
NC_003212	GCF_000195795.1	2407382	2445891	Listeria innocua Clip11262	Casjens	Casjens, S. (2003) Molecular microbiology, 49, 277-300.
NC_003212	GCF_000195795.1	1246563	1294235	Listeria innocua Clip11262	Casjens	Casjens, S. (2003) Molecular microbiology, 49, 277-300.
NC_003212	GCF_000195795.1	2591482	2625807	Listeria innocua Clip11262	Casjens	Casjens, S. (2003) Molecular microbiology, 49, 277-300.
NC_003212	GCF_000195795.1	1713958	1762089	Listeria innocua Clip11262	Casjens	Casjens, S. (2003) Molecular microbiology, 49, 277-300.
NC_003197	NC_003197	2728976	2776816	Salmonella typhimurium LT2	Casjens	Casjens, S. (2003) Molecular microbiology, 49, 277-300.
NC_003197	NC_003197	962612	1006517	Salmonella typhimurium LT2	Casjens	Casjens, S. (2003) Molecular microbiology, 49, 277-300.
NC_003197	NC_003197	2042050	2059909	Salmonella typhimurium LT2	Casjens	Casjens, S. (2003) Molecular microbiology, 49, 277-300.
NC_003197	NC_003197	2844427	2879233	Salmonella typhimurium LT2	Casjens	Casjens, S. (2003) Molecular microbiology, 49, 277-300.
NC_003197	NC_003197	2330961	2345217	Salmonella typhimurium LT2	Casjens	Casjens, S. (2003) Molecular microbiology, 49, 277-300.
NC_003197	NC_003197	4417918	4438335	Salmonella typhimurium LT2	Casjens	Casjens, S. (2003) Molecular microbiology, 49, 277-300.
NC_003197	NC_003197	1098228	1143714	Salmonella typhimurium LT2	Casjens	Casjens, S. (2003) Molecular microbiology, 49, 277-300.
NC_004557	GCF_000007625.1	1138054	1181003	Clostridium tetani E88	Casjens	Casjens, S. (2003) Molecular microbiology, 49, 277-300.
NC_004557	GCF_000007625.1	1663821	1696302	Clostridium tetani E88	Casjens	Casjens, S. (2003) Molecular microbiology, 49, 277-300.
NC_004557	GCF_000007625.1	2242455	2281387	Clostridium tetani E88	Casjens	Casjens, S. (2003) Molecular microbiology, 49, 277-300.
NC_000907	GCF_000027305.1	1559962	1594275	Haemophilus influenzae Rd KW20	Casjens	Casjens, S. (2003) Molecular microbiology, 49, 277-300.
NC_000907	GCF_000027305.1	1499076	1513073	Haemophilus influenzae Rd KW20	Casjens	Casjens, S. (2003) Molecular microbiology, 49, 277-300.
NC_002570	GCF_000011145.1	10970	22161	Bacillus halodurans C-125	Casjens	Casjens, S. (2003) Molecular microbiology, 49, 277-300.
NC_002570	GCF_000011145.1	1381009	1384348	Bacillus halodurans C-125	Casjens	Casjens, S. (2003) Molecular microbiology, 49, 277-300.
NC_002570	GCF_000011145.1	1028696	1039160	Bacillus halodurans C-125	Casjens	Casjens, S. (2003) Molecular microbiology, 49, 277-300.
NC_002570	GCF_000011145.1	3617919	3652122	Bacillus halodurans C-125	Casjens	Casjens, S. (2003) Molecular microbiology, 49, 277-300.
NC_004070	GCF_000007425.1	1313282	1351250	Streptococcus pyogenes MGAS315	Casjens	Casjens, S. (2003) Molecular microbiology, 49, 277-300.
NC_004070	GCF_000007425.1	749213	788176	Streptococcus pyogenes MGAS315	Casjens	Casjens, S. (2003) Molecular microbiology, 49, 277-300.
NC_004070	GCF_000007425.1	1137743	1171867	Streptococcus pyogenes MGAS315	Casjens	Casjens, S. (2003) Molecular microbiology, 49, 277-300.
NC_004070	GCF_000007425.1	1410725	1450458	Streptococcus pyogenes MGAS315	Casjens	Casjens, S. (2003) Molecular microbiology, 49, 277-300.
NC_004070	GCF_000007425.1	977738	1018193	Streptococcus pyogenes MGAS315	Casjens	Casjens, S. (2003) Molecular microbiology, 49, 277-300.
NC_004070	GCF_000007425.1	1230304	1271815	Streptococcus pyogenes MGAS315	Casjens	Casjens, S. (2003) Molecular microbiology, 49, 277-300.
NC_004722	GCF_000007825.1	1805567	1866036	Bacillus cereus ATCC 14579	Casjens	Casjens, S. (2003) Molecular microbiology, 49, 277-300.
NC_004722	GCF_000007825.1	2531805	2565093	Bacillus cereus ATCC 14579	Casjens	Casjens, S. (2003) Molecular microbiology, 49, 277-300.
NC_004722	GCF_000007825.1	2355784	2369311	Bacillus cereus ATCC 14579	Casjens	Casjens, S. (2003) Molecular microbiology, 49, 277-300.
NC_004722	GCF_000007825.1	3660466	3668825	Bacillus cereus ATCC 14579	Casjens	Casjens, S. (2003) Molecular microbiology, 49, 277-300.
NC_002978	GCF_000008025.1	567453	582561	Wolbachia endosymbiont of Drosophila melanogaster	Casjens	Casjens, S. (2003) Molecular microbiology, 49, 277-300.
NC_002978	GCF_000008025.1	572259	584372	Wolbachia endosymbiont of Drosophila melanogaster	Casjens	Casjens, S. (2003) Molecular microbiology, 49, 277-300.
NC_002978	GCF_000008025.1	245829	275225	Wolbachia endosymbiont of Drosophila melanogaster	Casjens	Casjens, S. (2003) Molecular microbiology, 49, 277-300.
NC_002978	GCF_000008025.1	551654	558625	Wolbachia endosymbiont of Drosophila melanogaster	Casjens	Casjens, S. (2003) Molecular microbiology, 49, 277-300.
NC_002978	GCF_000008025.1	623343	634537	Wolbachia endosymbiont of Drosophila melanogaster	Casjens	Casjens, S. (2003) Molecular microbiology, 49, 277-300.
NC_002655	GCF_000006665.1	1879335	1897622	Escherichia coli O157:H7 EDL933	Casjens	Casjens, S. (2003) Molecular microbiology, 49, 277-300.
NC_002655	GCF_000006665.1	3551577	3565707	Escherichia coli O157:H7 EDL933	Casjens	Casjens, S. (2003) Molecular microbiology, 49, 277-300.
NC_002655	GCF_000006665.1	2966382	3015014	Escherichia coli O157:H7 EDL933	Casjens	Casjens, S. (2003) Molecular microbiology, 49, 277-300.
NC_002655	GCF_000006665.1	2668339	2688870	Escherichia coli O157:H7 EDL933	Casjens	Casjens, S. (2003) Molecular microbiology, 49, 277-300.
NC_002655	GCF_000006665.1	2285976	2330172	Escherichia coli O157:H7 EDL933	Casjens	Casjens, S. (2003) Molecular microbiology, 49, 277-300.
NC_002655	GCF_000006665.1	300073	310251	Escherichia coli O157:H7 EDL933	Casjens	Casjens, S. (2003) Molecular microbiology, 49, 277-300.
NC_002655	GCF_000006665.1	1897625	1908911	Escherichia coli O157:H7 EDL933	Casjens	Casjens, S. (2003) Molecular microbiology, 49, 277-300.
NC_002655	GCF_000006665.1	1702185	1725748	Escherichia coli O157:H7 EDL933	Casjens	Casjens, S. (2003) Molecular microbiology, 49, 277-300.
NC_002655	GCF_000006665.1	310756	323112	Escherichia coli O157:H7 EDL933	Casjens	Casjens, S. (2003) Molecular microbiology, 49, 277-300.
NC_002655	GCF_000006665.1	1250521	1295458	Escherichia coli O157:H7 EDL933	Casjens	Casjens, S. (2003) Molecular microbiology, 49, 277-300.
NC_002655	GCF_000006665.1	1330857	1391923	Escherichia coli O157:H7 EDL933	Casjens	Casjens, S. (2003) Molecular microbiology, 49, 277-300.
NC_002655	GCF_000006665.1	1678706	1693737	Escherichia coli O157:H7 EDL933	Casjens	Casjens, S. (2003) Molecular microbiology, 49, 277-300.
NC_002655	GCF_000006665.1	1849488	1879269	Escherichia coli O157:H7 EDL933	Casjens	Casjens, S. (2003) Molecular microbiology, 49, 277-300.
NC_002655	GCF_000006665.1	1909139	1930250	Escherichia coli O157:H7 EDL933	Casjens	Casjens, S. (2003) Molecular microbiology, 49, 277-300.
NC_002655	GCF_000006665.1	892845	930943	Escherichia coli O157:H7 EDL933	Casjens	Casjens, S. (2003) Molecular microbiology, 49, 277-300.
NC_002655	GCF_000006665.1	1730065	1756006	Escherichia coli O157:H7 EDL933	Casjens	Casjens, S. (2003) Molecular microbiology, 49, 277-300.
NC_002655	GCF_000006665.1	1626722	1673485	Escherichia coli O157:H7 EDL933	Casjens	Casjens, S. (2003) Molecular microbiology, 49, 277-300.
NC_002655	GCF_000006665.1	1655548	1696145	Escherichia coli O157:H7 EDL933	Casjens	Casjens, S. (2003) Molecular microbiology, 49, 277-300.
NC_002655	GCF_000006665.1	2743223	2788348	Escherichia coli O157:H7 EDL933	Casjens	Casjens, S. (2003) Molecular microbiology, 49, 277-300.
NC_002655	GCF_000006665.1	2118738	2165694	Escherichia coli O157:H7 EDL933	Casjens	Casjens, S. (2003) Molecular microbiology, 49, 277-300.
NC_002655	GCF_000006665.1	3263064	3270404	Escherichia coli O157:H7 EDL933	Casjens	Casjens, S. (2003) Molecular microbiology, 49, 277-300.
NC_002655	GCF_000006665.1	1521574	1530771	Escherichia coli O157:H7 EDL933	Casjens	Casjens, S. (2003) Molecular microbiology, 49, 277-300.
NC_004606	GCF_000011285.1	1107957	1147543	Streptococcus pyogenes SSI-1	Casjens	Casjens, S. (2003) Molecular microbiology, 49, 277-300.
NC_004606	GCF_000011285.1	725017	759141	Streptococcus pyogenes SSI-1	Casjens	Casjens, S. (2003) Molecular microbiology, 49, 277-300.
NC_004606	GCF_000011285.1	446427	486160	Streptococcus pyogenes SSI-1	Casjens	Casjens, S. (2003) Molecular microbiology, 49, 277-300.
NC_004606	GCF_000011285.1	625070	666334	Streptococcus pyogenes SSI-1	Casjens	Casjens, S. (2003) Molecular microbiology, 49, 277-300.
NC_004606	GCF_000011285.1	545636	583603	Streptococcus pyogenes SSI-1	Casjens	Casjens, S. (2003) Molecular microbiology, 49, 277-300.
NC_004606	GCF_000011285.1	878690	919064	Streptococcus pyogenes SSI-1	Casjens	Casjens, S. (2003) Molecular microbiology, 49, 277-300.
NC_002758	GCF_000009665.1	917507	962565	Staphylococcus aureus subsp. aureus Mu50	Casjens	Casjens, S. (2003) Molecular microbiology, 49, 277-300.
NC_002758	GCF_000009665.1	2083515	2126110	Staphylococcus aureus subsp. aureus Mu50	Casjens	Casjens, S. (2003) Molecular microbiology, 49, 277-300.
NC_002758	GCF_000009665.1	2124924	2152937	Staphylococcus aureus subsp. aureus Mu50	Casjens	Casjens, S. (2003) Molecular microbiology, 49, 277-300.
NC_002758	GCF_000009665.1	1936945	1959408	Staphylococcus aureus subsp. aureus Mu50	Casjens	Casjens, S. (2003) Molecular microbiology, 49, 277-300.
NC_003919	GCF_000007165.1	3105263	3115868	Xanthomonas axonopodis pv. citri str. 306	Casjens	Casjens, S. (2003) Molecular microbiology, 49, 277-300.
NC_003919	GCF_000007165.1	1211424	1228677	Xanthomonas axonopodis pv. citri str. 306	Casjens	Casjens, S. (2003) Molecular microbiology, 49, 277-300.
NC_000913	NC_000913	4491197	4548442	Escherichia coli K12	Phastest	Phastest
NC_004431	GCF_000007445.1	236993	283987	Escherichia coli CFT073	Phastest	Phastest
NC_004431	GCF_000007445.1	4961854	4967870	Escherichia coli CFT073	Phastest	Phastest
NC_002745	GCF_000009645.1	2054346	2074317	Staphylococcus aureus subsp. aureus N315	Phastest	Phastest
NC_002516	GCF_000006765.1	780995	796776	Pseudomonas aeruginosa PAO1	Phastest	Phastest
NC_003923	GCF_000011265.1	826277	860029	Staphylococcus aureus subsp. aureus MW2	Phastest	Phastest
NC_005126	GCF_000196155.1	1983763	1993171	Photorhabdus luminescens subsp. laumondii TTO1	Phastest	Phastest
NC_005126	GCF_000196155.1	5559641	5566514	Photorhabdus luminescens subsp. laumondii TTO1	Phastest	Phastest
NC_004578	GCF_000007805.1	4443121	4460297	Pseudomonas syringae pv. tomato str. DC3000	Phastest	Phastest
NC_002488	GCF_000006725.1	1779582	1788942	Xylella fastidiosa 9a5c	Phastest	Phastest
NC_002488	GCF_000006725.1	2638610	2658009	Xylella fastidiosa 9a5c	Phastest	Phastest
NC_002758	GCF_000009665.1	854223	895164	Staphylococcus aureus subsp. aureus Mu50	Phastest	Phastest
NC_004431	GCF_000007445.1	244220	265366	Escherichia coli CFT073	Phastest	Phastest
NC_002745	GCF_000009645.1	2054346	2074317	Staphylococcus aureus subsp. aureus N315	Phastest	Phastest
NC_002516	GCF_000006765.1	780995	796776	Pseudomonas aeruginosa PAO1	Phastest	Phastest
NC_003923	GCF_000011265.1	836064	853794	Staphylococcus aureus subsp. aureus MW2	Phastest	Phastest
NC_005126	GCF_000196155.1	1983763	1993171	Photorhabdus luminescens subsp. laumondii TTO1	Phastest	Phastest
NC_005126	GCF_000196155.1	2035298	2041677	Photorhabdus luminescens subsp. laumondii TTO1	Phastest	Phastest
NC_005126	GCF_000196155.1	5559641	5566514	Photorhabdus luminescens subsp. laumondii TTO1	Phastest	Phastest
NC_004578	GCF_000007805.1	4442166	4460297	Pseudomonas syringae pv. tomato str. DC3000	Phastest	Phastest
NC_003197	NC_003197	1957835	1971770	Salmonella typhimurium LT2	Phastest	Phastest
NC_000907	GCF_000027305.1	1636791	1643216	Haemophilus influenzae Rd KW20	Phastest	Phastest
NC_002758	GCF_000009665.1	895164	895164	Staphylococcus aureus subsp. aureus Mu50	Phastest	Phastest
CP065287	GCA_017190795.1	3676891	3737783	Mycobacteroides abscessus subsp. abscessus strain GD05	DEPHT	DEPHT - M. abscessus
CP065287	GCA_017190795.1	3164546	3208415	Mycobacteroides abscessus subsp. abscessus strain GD05	DEPHT	DEPHT - M. abscessus
CP065287	GCA_017190795.1	3759327	3814819	Mycobacteroides abscessus subsp. abscessus strain GD05	DEPHT	DEPHT - M. abscessus
CP065287	GCA_017190795.1	4832139	4875753	Mycobacteroides abscessus subsp. abscessus strain GD05	DEPHT	DEPHT - M. abscessus
CP063165	GCA_017183835.1	1082923	1134147	Mycobacteroides abscessus subsp. abscessus strain GD17	DEPHT	DEPHT - M. abscessus
CP063165	GCA_017183835.1	1785765	1847562	Mycobacteroides abscessus subsp. abscessus strain GD17	DEPHT	DEPHT - M. abscessus
CP063327	GCA_017183795.1	1737837	1806869	Mycobacteroides abscessus subsp. abscessus strain GD20	DEPHT	DEPHT - M. abscessus
CP065284	GCA_017190875.1	495576	536351	Mycobacteroides abscessus subsp. abscessus strain GD21	DEPHT	DEPHT - M. abscessus
CP065284	GCA_017190875.1	1799761	1861746	Mycobacteroides abscessus subsp. abscessus strain GD21	DEPHT	DEPHT - M. abscessus
CP065284	GCA_017190875.1	3611882	3664756	Mycobacteroides abscessus subsp. abscessus strain GD21	DEPHT	DEPHT - M. abscessus
CP065284	GCA_017190875.1	2547609	2603216	Mycobacteroides abscessus subsp. abscessus strain GD21	DEPHT	DEPHT - M. abscessus
CP063324	GCA_017183775.1	1753802	1814377	Mycobacteroides abscessus subsp. abscessus strain GD22	DEPHT	DEPHT - M. abscessus
CP063320	GCA_017183655.1	1888600	1949296	Mycobacteroides abscessus subsp. abscessus strain GD25	DEPHT	DEPHT - M. abscessus
CP065279	GCA_017189435.1	1665668	1727971	Mycobacteroides abscessus subsp. abscessus strain GD43A	DEPHT	DEPHT - M. abscessus
CP065279	GCA_017189435.1	567428	607575	Mycobacteroides abscessus subsp. abscessus strain GD43A	DEPHT	DEPHT - M. abscessus
CP065279	GCA_017189435.1	4129438	4180188	Mycobacteroides abscessus subsp. abscessus strain GD43A	DEPHT	DEPHT - M. abscessus
CP065279	GCA_017189435.1	2634522	2688955	Mycobacteroides abscessus subsp. abscessus strain GD43A	DEPHT	DEPHT - M. abscessus
CP065279	GCA_017189435.1	233517	310058	Mycobacteroides abscessus subsp. abscessus strain GD43A	DEPHT	DEPHT - M. abscessus
CP065279	GCA_017189435.1	3678803	3745170	Mycobacteroides abscessus subsp. abscessus strain GD43A	DEPHT	DEPHT - M. abscessus
CP065275	GCA_017189375.1	4001916	4054497	Mycobacteroides abscessus subsp. abscessus strain GD57	DEPHT	DEPHT - M. abscessus
CP065275	GCA_017189375.1	1753839	1813851	Mycobacteroides abscessus subsp. abscessus strain GD57	DEPHT	DEPHT - M. abscessus
CP065273	GCA_017190535.1	1673427	1733859	Mycobacteroides abscessus subsp. massiliense strain GD68A	DEPHT	DEPHT - M. abscessus
CP065265	GCA_017183915.1	4267861	4317169	Mycobacteroides abscessus subsp. bolletii strain GD91	DEPHT	DEPHT - M. abscessus
CP065265	GCA_017183915.1	1820104	1884312	Mycobacteroides abscessus subsp. bolletii strain GD91	DEPHT	DEPHT - M. abscessus
CP065265	GCA_017183915.1	4808641	4854248	Mycobacteroides abscessus subsp. bolletii strain GD91	DEPHT	DEPHT - M. abscessus
CP065265	GCA_017183915.1	3720179	3778677	Mycobacteroides abscessus subsp. bolletii strain GD91	DEPHT	DEPHT - M. abscessus
CP065265	GCA_017183915.1	1495671	1560018	Mycobacteroides abscessus subsp. bolletii strain GD91	DEPHT	DEPHT - M. abscessus
CP002907	GCA_000143885.2	1517765	1570547	Gordonia sp. KTR9	DEPHT	DEPHT - Gordonia
CP027433	GCA_002993285.1	3636841	3694611	Gordonia iterans strain Co17	DEPHT	DEPHT - Gordonia
CP054691	GCA_013348785.1	2510263	2558526	Gordonia sp. X0973	DEPHT	DEPHT - Gordonia
CP059694	GCA_014070455.1	1330236	1388720	Gordonia rubripertincta strain SD5	DEPHT	DEPHT - Gordonia
CP059694	GCA_014070455.1	1832866	1876876	Gordonia rubripertincta strain SD6	DEPHT	DEPHT - Gordonia
CP059694	GCA_014070455.1	2711613	2762640	Gordonia rubripertincta strain SD7	DEPHT	DEPHT - Gordonia
CP059694	GCA_014070455.1	3068039	3121700	Gordonia rubripertincta strain SD8	DEPHT	DEPHT - Gordonia
CP070351	GCA_016919385.1	126	55276	Gordonia sp. PDNC005	DEPHT	DEPHT - Gordonia
CP070351	GCA_016919385.1	2852387	2899027	Gordonia sp. PDNC006	DEPHT	DEPHT - Gordonia
CP082859	GCA_019930645.1	128935	211394	Gordonia bronchialis strain FDAARGOS_1476	DEPHT	DEPHT - Gordonia
CP085974	GCA_020735545.1	2530288	2578791	Gordonia otitidis strain FDAARGOS_1600	DEPHT	DEPHT - Gordonia
AP012280	GCA_000284555.1	1697680	1740560	Pseudomonas aeruginosa NCGM2.S1	DEPHT	DEPHT - Pseudomonas
AP012280	GCA_000284555.1	5268555	5306843	Pseudomonas aeruginosa NCGM2.S2	DEPHT	DEPHT - Pseudomonas
AP012280	GCA_000284555.1	5795310	5831871	Pseudomonas aeruginosa NCGM2.S3	DEPHT	DEPHT - Pseudomonas
CP000076	GCA_000012265.1	2207060	2240619	Pseudomonas protegens Pf-5	DEPHT	DEPHT - Pseudomonas
CP000076	GCA_000012265.1	4338335	4395005	Pseudomonas protegens Pf-6	DEPHT	DEPHT - Pseudomonas
CP006853	GCA_000504045.1	3383998	3436826	Pseudomonas aeruginosa MTB-1	DEPHT	DEPHT - Pseudomonas
CP006853	GCA_000504045.1	4673919	4724650	Pseudomonas aeruginosa MTB-2	DEPHT	DEPHT - Pseudomonas
CP006853	GCA_000504045.1	6075273	6125654	Pseudomonas aeruginosa MTB-3	DEPHT	DEPHT - Pseudomonas
CP015117	GCA_001618925.1	4928971	4971822	Pseudomonas aeruginosa strain ATCC 27853	DEPHT	DEPHT - Pseudomonas
CP015117	GCA_001618925.1	6099393	6151228	Pseudomonas aeruginosa strain ATCC 27854	DEPHT	DEPHT - Pseudomonas
NC_011770	GCF_000026645.1	863875	906018	Pseudomonas aeruginosa LESB58	DEPHT	DEPHT - Pseudomonas
NC_011770	GCF_000026645.1	1433756	1476547	Pseudomonas aeruginosa LESB59	DEPHT	DEPHT - Pseudomonas
NC_011770	GCF_000026645.1	1684045	1720850	Pseudomonas aeruginosa LESB60	DEPHT	DEPHT - Pseudomonas
NC_011770	GCF_000026645.1	2690450	2740350	Pseudomonas aeruginosa LESB61	DEPHT	DEPHT - Pseudomonas
NC_017548	GCF_000226155.1	1453313	1496085	Pseudomonas aeruginosa M18	DEPHT	DEPHT - Pseudomonas
NC_022808	GCF_000496605.2	1222332	1260747	Pseudomonas aeruginosa PA1	DEPHT	DEPHT - Pseudomonas
NC_022808	GCF_000496605.2	1445716	1487567	Pseudomonas aeruginosa PA2	DEPHT	DEPHT - Pseudomonas
NC_022808	GCF_000496605.2	3467282	3502426	Pseudomonas aeruginosa PA3	DEPHT	DEPHT - Pseudomonas
NC_023066	GCF_000508765.1	1391604	1434426	Pseudomonas aeruginosa LES431	DEPHT	DEPHT - Pseudomonas
NC_023066	GCF_000508765.1	1641500	1678776	Pseudomonas aeruginosa LES432	DEPHT	DEPHT - Pseudomonas
NC_023066	GCF_000508765.1	2648068	2698445	Pseudomonas aeruginosa LES433	DEPHT	DEPHT - Pseudomonas
NC_023149	GCF_000510305.1	1416050	1458699	Pseudomonas aeruginosa SCV20265	DEPHT	DEPHT - Pseudomonas
NC_023149	GCF_000510305.1	2834441	2873649	Pseudomonas aeruginosa SCV20266	DEPHT	DEPHT - Pseudomonas
NC_023149	GCF_000510305.1	6223148	6259300	Pseudomonas aeruginosa SCV20267	DEPHT	DEPHT - Pseudomonas

## Sheet: Candidate Phages
candidate_id	organism	size	num_models	novel	total_CDS	head_pkg	tail	connector	lysis	integration	DNA_RNA	moron_AMG	unknown	structural_pct	mash_dist	mash_genus	classification	evidence_for_phage	evidence_against_phage	if_not_phage_then_what
candidate_8	Gordonia sp. KTR9	30000bp	2_models	novel=True	20	0	0	0	0	0	2	6	11	0	no_hit		GENOMIC ISLAND	None	No structural genes (head/tail/conn/lysis); High unknown: 11/20 (55%); AMG/moron-heavy: 6/20	Genomic island (AMG/virulence island)
candidate_97	Escherichia coli O157:H7 EDL93	31641bp	2_models	novel=True	41	0	0	0	0	0	0	23	15	0	no_hit		GENOMIC ISLAND	None	No structural genes (head/tail/conn/lysis); AMG/moron-heavy: 23/41	Genomic island (AMG/virulence island)
candidate_100	Xylella fastidiosa 9a5c	33000bp	2_models	novel=True	31	0	0	0	0	0	5	10	12	0	no_hit		GENOMIC ISLAND	None	No structural genes (head/tail/conn/lysis); AMG/moron-heavy: 10/31	Genomic island (AMG/virulence island)
candidate_132	Brucella suis 1330	20000bp	2_models	novel=True	19	0	0	0	0	0	0	11	6	0	no_hit		GENOMIC ISLAND	None	No structural genes (head/tail/conn/lysis); AMG/moron-heavy: 11/19	Genomic island (AMG/virulence island)
candidate_138	Salmonella enterica subsp. ent	21149bp	2_models	novel=True	25	0	0	0	0	0	0	21	4	0	no_hit		GENOMIC ISLAND	None	No structural genes (head/tail/conn/lysis); AMG/moron-heavy: 21/25	Genomic island (AMG/virulence island)
candidate_141	Pseudomonas putida KT2440	33000bp	2_models	novel=True	10	0	0	0	0	0	0	4	6	0	no_hit		GENOMIC ISLAND	None	No structural genes (head/tail/conn/lysis); High unknown: 6/10 (60%); AMG/moron-heavy: 4/10	Genomic island (AMG/virulence island)
candidate_148	Clostridium tetani E88	23734bp	2_models	novel=True	21	0	0	0	0	0	4	4	11	0	no_hit		GENOMIC ISLAND	None	No structural genes (head/tail/conn/lysis); High unknown: 11/21 (52%)	Genomic island (AMG/virulence island)
candidate_149	Clostridium tetani E88	13967bp	2_models	novel=True	13	0	0	0	0	0	2	3	7	0	no_hit		GENOMIC ISLAND	None	No structural genes (head/tail/conn/lysis); High unknown: 7/13 (54%); AMG/moron-heavy: 3/13	Genomic island (AMG/virulence island)
candidate_199	Neisseria meningitidis Z2491	21535bp	2_models	novel=True	18	0	0	0	0	0	1	6	11	0	no_hit		GENOMIC ISLAND	None	No structural genes (head/tail/conn/lysis); High unknown: 11/18 (61%); AMG/moron-heavy: 6/18	Genomic island (AMG/virulence island)
candidate_214	Staphylococcus aureus subsp. a	42000bp	3_models	novel=True	17	0	0	0	0	0	3	6	7	0	no_hit		GENOMIC ISLAND	None	No structural genes (head/tail/conn/lysis); AMG/moron-heavy: 6/17	Genomic island (AMG/virulence island)
candidate_223	Clostridium perfringens str. 1	14053bp	2_models	novel=True	24	0	0	0	0	0	0	5	18	0	no_hit		GENOMIC ISLAND	None	No structural genes (head/tail/conn/lysis); High unknown: 18/24 (75%); AMG/moron-heavy: 5/24	Genomic island (AMG/virulence island)
candidate_248	Mycobacterium tuberculosis H37	10936bp	2_models	novel=True	25	0	0	0	0	0	0	8	16	0	no_hit		GENOMIC ISLAND	None	No structural genes (head/tail/conn/lysis); High unknown: 16/25 (64%); AMG/moron-heavy: 8/25	Genomic island (AMG/virulence island)
candidate_260	Photorhabdus luminescens subsp	39000bp	3_models	novel=True	41	0	0	0	0	0	3	13	17	0	no_hit		GENOMIC ISLAND	None	No structural genes (head/tail/conn/lysis); AMG/moron-heavy: 13/41	Genomic island (AMG/virulence island)
candidate_266	Lactobacillus plantarum WCFS1	37284bp	3_models	novel=True	44	0	0	0	0	0	1	9	28	0	no_hit		GENOMIC ISLAND	None	No structural genes (head/tail/conn/lysis); High unknown: 28/44 (64%); AMG/moron-heavy: 9/44	Genomic island (AMG/virulence island)
candidate_301	Escherichia coli O157:H7 str.	21748bp	2_models	novel=True	35	0	0	0	0	0	0	17	15	0	no_hit		GENOMIC ISLAND	None	No structural genes (head/tail/conn/lysis); AMG/moron-heavy: 17/35	Genomic island (AMG/virulence island)
candidate_304	Salmonella typhimurium LT2	21893bp	2_models	novel=True	26	0	0	0	0	0	0	22	4	0	no_hit		GENOMIC ISLAND	None	No structural genes (head/tail/conn/lysis); AMG/moron-heavy: 22/26	Genomic island (AMG/virulence island)
candidate_11	Pseudomonas aeruginosa NCGM2.S	23000bp	2_models	novel=True	31	0	0	0	0	10	4	8	7	0	no_hit		GENOMIC ISLAND / ICE	Integration/excision genes: 10	No structural genes (head/tail/conn/lysis); AMG/moron-heavy: 8/31	Prophage remnant or ICE (integrative conjugative element)
candidate_31	Pseudomonas aeruginosa strain	17000bp	5_models	novel=False	25	0	0	0	0	3	4	3	11	0	no_hit		GENOMIC ISLAND / ICE	Integration/excision genes: 3	No structural genes (head/tail/conn/lysis);	Prophage remnant or ICE (integrative conjugative element)
candidate_48	Mycobacteroides abscessus subs	31000bp	10_models	novel=True	43	0	0	0	0	3	3	2	30	0	no_hit		GENOMIC ISLAND / ICE	Integration/excision genes: 3	No structural genes (head/tail/conn/lysis); High unknown: 30/43 (70%)	Prophage remnant or ICE (integrative conjugative element)
candidate_85	Gordonia otitidis strain FDAAR	23221bp	3_models	novel=True	29	0	0	0	0	11	4	5	5	0	no_hit		GENOMIC ISLAND / ICE	Integration/excision genes: 11	No structural genes (head/tail/conn/lysis);	Prophage remnant or ICE (integrative conjugative element)
candidate_92	Yersinia pestis KIM	37000bp	2_models	novel=True	24	0	0	0	0	3	1	14	5	0	no_hit		GENOMIC ISLAND / ICE	Integration/excision genes: 3	No structural genes (head/tail/conn/lysis); AMG/moron-heavy: 14/24	Prophage remnant or ICE (integrative conjugative element)
candidate_94	Escherichia coli O157:H7 EDL93	33926bp	2_models	novel=True	38	0	0	0	0	7	5	6	17	0	no_hit		GENOMIC ISLAND / ICE	Integration/excision genes: 7	No structural genes (head/tail/conn/lysis);	Prophage remnant or ICE (integrative conjugative element)
candidate_96	Escherichia coli O157:H7 EDL93	32691bp	2_models	novel=True	37	0	0	0	0	7	5	7	18	0	no_hit		GENOMIC ISLAND / ICE	Integration/excision genes: 7	No structural genes (head/tail/conn/lysis);	Prophage remnant or ICE (integrative conjugative element)
candidate_106	Lactococcus lactis subsp. lact	43306bp	3_models	novel=True	43	0	0	0	0	7	2	9	17	0	no_hit		GENOMIC ISLAND / ICE	Integration/excision genes: 7	No structural genes (head/tail/conn/lysis); AMG/moron-heavy: 9/43	Prophage remnant or ICE (integrative conjugative element)
candidate_112	Xanthomonas campestris pv. cam	52000bp	7_models	novel=True	60	0	0	0	0	15	2	10	31	0	no_hit		GENOMIC ISLAND / ICE	Integration/excision genes: 15	No structural genes (head/tail/conn/lysis); High unknown: 31/60 (52%)	Prophage remnant or ICE (integrative conjugative element)
candidate_113	Xanthomonas campestris pv. cam	38243bp	3_models	novel=True	42	0	0	0	0	14	0	9	16	0	no_hit		GENOMIC ISLAND / ICE	Integration/excision genes: 14	No structural genes (head/tail/conn/lysis); AMG/moron-heavy: 9/42	Prophage remnant or ICE (integrative conjugative element)
candidate_117	Xanthomonas axonopodis pv. cit	31000bp	7_models	novel=True	38	0	0	0	0	9	5	8	15	0	no_hit		GENOMIC ISLAND / ICE	Integration/excision genes: 9	No structural genes (head/tail/conn/lysis); AMG/moron-heavy: 8/38	Prophage remnant or ICE (integrative conjugative element)
candidate_127	Shigella flexneri 2a str. 2457	19368bp	4_models	novel=True	27	0	0	0	0	15	2	4	6	0	no_hit		GENOMIC ISLAND / ICE	Integration/excision genes: 15	No structural genes (head/tail/conn/lysis);	Prophage remnant or ICE (integrative conjugative element)
candidate_129	Shigella flexneri 2a str. 2457	19000bp	3_models	novel=True	40	0	0	0	0	7	2	0	31	0	no_hit		GENOMIC ISLAND / ICE	Integration/excision genes: 7	No structural genes (head/tail/conn/lysis); High unknown: 31/40 (78%)	Prophage remnant or ICE (integrative conjugative element)
candidate_146	Pseudomonas putida KT2440	22465bp	2_models	novel=True	24	0	0	0	0	6	1	4	11	0	no_hit		GENOMIC ISLAND / ICE	Integration/excision genes: 6	No structural genes (head/tail/conn/lysis);	Prophage remnant or ICE (integrative conjugative element)
candidate_151	Chromobacterium violaceum ATCC	21000bp	2_models	novel=True	21	0	0	0	0	3	3	3	11	0	no_hit		GENOMIC ISLAND / ICE	Integration/excision genes: 3	No structural genes (head/tail/conn/lysis); High unknown: 11/21 (52%)	Prophage remnant or ICE (integrative conjugative element)
candidate_162	Pseudomonas syringae pv. tomat	23741bp	3_models	novel=True	25	0	0	0	0	4	2	6	12	0	no_hit		GENOMIC ISLAND / ICE	Integration/excision genes: 4	No structural genes (head/tail/conn/lysis); AMG/moron-heavy: 6/25	Prophage remnant or ICE (integrative conjugative element)
candidate_188	Neisseria meningitidis MC58	17201bp	3_models	novel=True	27	0	0	0	0	3	2	4	15	0	no_hit		GENOMIC ISLAND / ICE	Integration/excision genes: 3	No structural genes (head/tail/conn/lysis); High unknown: 15/27 (56%)	Prophage remnant or ICE (integrative conjugative element)
candidate_195	Yersinia pestis CO92	40190bp	2_models	novel=True	27	0	0	0	0	3	1	18	4	0	no_hit		GENOMIC ISLAND / ICE	Integration/excision genes: 3	No structural genes (head/tail/conn/lysis); AMG/moron-heavy: 18/27	Prophage remnant or ICE (integrative conjugative element)
candidate_203	Ralstonia solanacearum GMI1000	24000bp	4_models	novel=True	27	0	0	0	0	3	8	3	11	0	no_hit		GENOMIC ISLAND / ICE	Integration/excision genes: 3	No structural genes (head/tail/conn/lysis);	Prophage remnant or ICE (integrative conjugative element)
candidate_211	Staphylococcus aureus subsp. a	53007bp	2_models	novel=True	53	0	0	0	0	7	6	10	25	0	no_hit		GENOMIC ISLAND / ICE	Integration/excision genes: 7	No structural genes (head/tail/conn/lysis);	Prophage remnant or ICE (integrative conjugative element)
candidate_216	Staphylococcus aureus subsp. a	22456bp	2_models	novel=True	28	0	0	0	0	7	3	4	11	0	no_hit		GENOMIC ISLAND / ICE	Integration/excision genes: 7	No structural genes (head/tail/conn/lysis);	Prophage remnant or ICE (integrative conjugative element)
candidate_227	Streptomyces avermitilis MA-46	51000bp	4_models	novel=True	52	0	0	0	0	11	3	5	27	0	no_hit		GENOMIC ISLAND / ICE	Integration/excision genes: 11	No structural genes (head/tail/conn/lysis); High unknown: 27/52 (52%)	Prophage remnant or ICE (integrative conjugative element)
candidate_234	Streptomyces avermitilis MA-46	35000bp	4_models	novel=True	37	0	0	0	0	4	4	2	21	0	no_hit		GENOMIC ISLAND / ICE	Integration/excision genes: 4	No structural genes (head/tail/conn/lysis); High unknown: 21/37 (57%)	Prophage remnant or ICE (integrative conjugative element)
candidate_237	Bacillus halodurans C-125	38000bp	6_models	novel=True	45	0	0	0	0	4	3	3	27	0	no_hit		GENOMIC ISLAND / ICE	Integration/excision genes: 4	No structural genes (head/tail/conn/lysis); High unknown: 27/45 (60%)	Prophage remnant or ICE (integrative conjugative element)
candidate_238	Staphylococcus aureus subsp. a	22582bp	2_models	novel=True	25	0	0	0	0	4	5	2	12	0	no_hit		GENOMIC ISLAND / ICE	Integration/excision genes: 4	No structural genes (head/tail/conn/lysis);	Prophage remnant or ICE (integrative conjugative element)
candidate_245	Shewanella oneidensis MR-1	25235bp	3_models	novel=True	30	0	0	0	0	9	4	4	8	0	no_hit		GENOMIC ISLAND / ICE	Integration/excision genes: 9	No structural genes (head/tail/conn/lysis);	Prophage remnant or ICE (integrative conjugative element)
candidate_246	Shewanella oneidensis MR-1	31736bp	2_models	novel=True	31	0	0	0	0	5	4	12	8	0	no_hit		GENOMIC ISLAND / ICE	Integration/excision genes: 5	No structural genes (head/tail/conn/lysis); AMG/moron-heavy: 12/31	Prophage remnant or ICE (integrative conjugative element)
candidate_270	Lactobacillus plantarum WCFS1	15069bp	2_models	novel=True	21	0	0	0	0	5	0	4	10	0	no_hit		GENOMIC ISLAND / ICE	Integration/excision genes: 5	No structural genes (head/tail/conn/lysis);	Prophage remnant or ICE (integrative conjugative element)
candidate_289	Pseudomonas aeruginosa SCV2026	35000bp	5_models	novel=True	36	0	0	0	0	6	8	5	14	0	no_hit		GENOMIC ISLAND / ICE	Integration/excision genes: 6	No structural genes (head/tail/conn/lysis);	Prophage remnant or ICE (integrative conjugative element)
candidate_299	Escherichia coli O157:H7 str.	31905bp	2_models	novel=True	36	0	0	0	0	7	5	6	18	0	no_hit		GENOMIC ISLAND / ICE	Integration/excision genes: 7	No structural genes (head/tail/conn/lysis);	Prophage remnant or ICE (integrative conjugative element)
candidate_300	Escherichia coli O157:H7 str.	26185bp	3_models	novel=True	38	0	0	0	0	3	4	12	17	0	no_hit		GENOMIC ISLAND / ICE	Integration/excision genes: 3	No structural genes (head/tail/conn/lysis); AMG/moron-heavy: 12/38	Prophage remnant or ICE (integrative conjugative element)
candidate_1	Pseudomonas protegens Pf-6	64000bp	10_models	novel=False	66	2	14	0	1	1	4	16	14	25.8	no_hit		LIKELY PHAGE	Strong structural: 2head+14tail+0conn+1lysis (26%)	AMG/moron-heavy: 16/66
candidate_13	Pseudomonas aeruginosa NCGM2.S	65812bp	16_models	novel=False	97	8	7	3	4	1	8	8	50	22.7	no_hit		LIKELY PHAGE	Strong structural: 8head+7tail+3conn+4lysis (23%)	High unknown: 50/97 (52%)
candidate_14	Pseudomonas aeruginosa NCGM2.S	51831bp	15_models	novel=False	72	7	13	4	3	3	3	4	24	37.5	no_hit		LIKELY PHAGE	Strong structural: 7head+13tail+4conn+3lysis (38%); Integration/excision genes: 3
candidate_16	Pseudomonas aeruginosa NCGM2.S	22371bp	7_models	novel=False	33	1	12	1	2	1	0	3	5	48.5	no_hit		LIKELY PHAGE	Strong structural: 1head+12tail+1conn+2lysis (48%)
candidate_19	Pseudomonas aeruginosa MTB-3	40832bp	14_models	novel=False	53	1	23	1	2	1	0	7	9	50.9	no_hit		LIKELY PHAGE	Strong structural: 1head+23tail+1conn+2lysis (51%)
candidate_32	Pseudomonas aeruginosa strain	24970bp	8_models	novel=False	34	1	12	1	2	1	0	5	5	47.1	no_hit		LIKELY PHAGE	Strong structural: 1head+12tail+1conn+2lysis (47%)
candidate_34	Pseudomonas aeruginosa strain	49167bp	16_models	novel=False	67	12	7	2	3	2	3	10	20	35.8	no_hit		LIKELY PHAGE	Strong structural: 12head+7tail+2conn+3lysis (36%)
candidate_39	Gordonia iterans strain Co17	44255bp	14_models	novel=False	49	8	10	3	3	1	2	5	15	49	no_hit		LIKELY PHAGE	Strong structural: 8head+10tail+3conn+3lysis (49%)
candidate_41	Gordonia sp. X0973	15000bp	3_models	novel=True	25	4	0	1	0	1	3	1	13	20	no_hit		LIKELY PHAGE	Strong structural: 4head+0tail+1conn+0lysis (20%)	High unknown: 13/25 (52%)
candidate_47	Mycobacteroides abscessus subs	28000bp	2_models	novel=True	27	3	2	1	0	1	3	6	9	22.2	no_hit		LIKELY PHAGE	Strong structural: 3head+2tail+1conn+0lysis (22%)	AMG/moron-heavy: 6/27
candidate_64	Mycobacteroides abscessus subs	24274bp	6_models	novel=True	34	2	3	0	2	2	3	1	17	20.6	no_hit		LIKELY PHAGE	Strong structural: 2head+3tail+0conn+2lysis (21%)
candidate_210	Mesorhizobium loti MAFF303099	33000bp	5_models	novel=True	28	1	12	1	2	0	0	2	5	57.1	no_hit		LIKELY PHAGE	Strong structural: 1head+12tail+1conn+2lysis (57%)
candidate_228	Streptomyces avermitilis MA-46	24000bp	2_models	novel=True	23	0	12	1	0	0	0	1	7	56.5	no_hit		LIKELY PHAGE	Strong structural: 0head+12tail+1conn+0lysis (57%)
candidate_241	Pseudomonas aeruginosa LESB61	29784bp	8_models	novel=False	40	1	12	1	2	1	0	7	6	40	no_hit		LIKELY PHAGE	Strong structural: 1head+12tail+1conn+2lysis (40%)
candidate_261	Photorhabdus luminescens subsp	22782bp	2_models	novel=True	22	2	10	0	1	0	0	0	7	59.1	no_hit		LIKELY PHAGE	Strong structural: 2head+10tail+0conn+1lysis (59%)
candidate_262	Photorhabdus luminescens subsp	23727bp	4_models	novel=False	18	0	10	0	0	1	1	2	4	55.6	no_hit		LIKELY PHAGE	Strong structural: 0head+10tail+0conn+0lysis (56%)
candidate_264	Photorhabdus luminescens subsp	19166bp	3_models	novel=True	27	1	6	0	0	0	0	2	16	25.9	no_hit		LIKELY PHAGE	Strong structural: 1head+6tail+0conn+0lysis (26%)	High unknown: 16/27 (59%)
candidate_271	Pseudomonas aeruginosa M18	28630bp	11_models	novel=False	37	0	10	0	2	1	0	7	7	32.4	no_hit		LIKELY PHAGE	Strong structural: 0head+10tail+0conn+2lysis (32%)
candidate_273	Pseudomonas aeruginosa M18	80027bp	17_models	novel=False	95	6	8	4	2	2	8	20	31	21.1	no_hit		LIKELY PHAGE	Strong structural: 6head+8tail+4conn+2lysis (21%)	AMG/moron-heavy: 20/95
candidate_276	Pseudomonas aeruginosa PA3	98345bp	16_models	novel=False	112	1	22	1	4	1	6	18	44	25	no_hit		LIKELY PHAGE	Strong structural: 1head+22tail+1conn+4lysis (25%)
candidate_280	Pseudomonas aeruginosa LES433	29784bp	8_models	novel=False	40	1	12	1	2	1	0	7	6	40	no_hit		LIKELY PHAGE	Strong structural: 1head+12tail+1conn+2lysis (40%)
candidate_286	Pseudomonas aeruginosa SCV2026	27879bp	9_models	novel=False	35	0	10	0	2	1	0	7	6	34.3	no_hit		LIKELY PHAGE	Strong structural: 0head+10tail+0conn+2lysis (34%)
candidate_2	Pseudomonas protegens Pf-6	28653bp	5_models	novel=False	39	1	2	0	1	2	5	5	17	10.3	no_hit		POSSIBLE PHAGE	Moderate structural: 1head+2tail+0conn+1lysis (10%)
candidate_5	Gordonia sp. KTR9	157000bp	12_models	novel=True	136	3	2	0	3	0	17	36	55	5.9	no_hit		POSSIBLE PHAGE	Weak structural: 3head+2tail+0conn+3lysis (6%)	AMG/moron-heavy: 36/136
candidate_6	Gordonia sp. KTR9	30000bp	3_models	novel=True	35	2	0	0	0	2	2	6	17	5.7	no_hit		POSSIBLE PHAGE	Weak structural: 2head+0tail+0conn+0lysis (6%)
candidate_7	Gordonia sp. KTR9	27000bp	3_models	novel=True	36	3	0	0	0	1	3	7	20	8.3	no_hit		POSSIBLE PHAGE	Weak structural: 3head+0tail+0conn+0lysis (8%)	High unknown: 20/36 (56%)
candidate_9	Gordonia sp. KTR9	15000bp	4_models	novel=True	23	3	0	1	0	1	3	0	14	17.4	no_hit		POSSIBLE PHAGE	Moderate structural: 3head+0tail+1conn+0lysis (17%)	High unknown: 14/23 (61%)
candidate_12	Pseudomonas aeruginosa NCGM2.S	65443bp	4_models	novel=True	71	2	1	0	1	6	5	12	42	5.6	no_hit		POSSIBLE PHAGE	Weak structural: 2head+1tail+0conn+1lysis (6%); Integration/excision genes: 6	High unknown: 42/71 (59%)
candidate_18	Pseudomonas aeruginosa NCGM2.S	30126bp	3_models	novel=True	39	0	1	1	0	2	5	12	13	5.1	no_hit		POSSIBLE PHAGE	Weak structural: 0head+1tail+1conn+0lysis (5%)	AMG/moron-heavy: 12/39
candidate_21	Pseudomonas aeruginosa MTB-3	37929bp	2_models	novel=True	26	0	2	0	0	3	6	9	5	7.7	no_hit		POSSIBLE PHAGE	Weak structural: 0head+2tail+0conn+0lysis (8%); Integration/excision genes: 3	AMG/moron-heavy: 9/26
candidate_25	Pseudomonas aeruginosa strain	8158bp	3_models	novel=True	18	1	0	0	0	0	3	1	12	5.6	no_hit		POSSIBLE PHAGE	Weak structural: 1head+0tail+0conn+0lysis (6%)	High unknown: 12/18 (67%)
candidate_28	Pseudomonas aeruginosa strain	122000bp	16_models	novel=False	145	6	13	4	3	13	22	14	52	17.9	no_hit		POSSIBLE PHAGE	Moderate structural: 6head+13tail+4conn+3lysis (18%); Integration/excision genes: 13
candidate_30	Pseudomonas aeruginosa strain	25000bp	2_models	novel=True	30	1	1	0	0	3	0	3	21	6.7	no_hit		POSSIBLE PHAGE	Weak structural: 1head+1tail+0conn+0lysis (7%); Integration/excision genes: 3	High unknown: 21/30 (70%)
candidate_36	Pseudomonas aeruginosa strain	29086bp	7_models	novel=True	46	1	1	0	1	1	6	2	28	6.5	no_hit		POSSIBLE PHAGE	Weak structural: 1head+1tail+0conn+1lysis (7%)	High unknown: 28/46 (61%)
candidate_40	Gordonia sp. X0973	17385bp	3_models	novel=True	27	1	1	0	0	3	5	6	9	7.4	no_hit		POSSIBLE PHAGE	Weak structural: 1head+1tail+0conn+0lysis (7%); Integration/excision genes: 3	AMG/moron-heavy: 6/27
candidate_43	Gordonia rubripertincta strain	28000bp	7_models	novel=True	35	3	1	0	0	3	2	3	21	11.4	no_hit		POSSIBLE PHAGE	Moderate structural: 3head+1tail+0conn+0lysis (11%); Integration/excision genes: 3	High unknown: 21/35 (60%)
candidate_44	Gordonia sp. PDNC006	16000bp	2_models	novel=True	26	1	1	0	0	1	2	0	17	7.7	no_hit		POSSIBLE PHAGE	Weak structural: 1head+1tail+0conn+0lysis (8%)	High unknown: 17/26 (65%)
candidate_51	Mycobacteroides abscessus subs	38000bp	8_models	novel=True	44	2	2	0	2	2	6	6	18	13.6	no_hit		POSSIBLE PHAGE	Moderate structural: 2head+2tail+0conn+2lysis (14%)
candidate_52	Mycobacteroides abscessus subs	20000bp	3_models	novel=True	25	1	0	0	1	0	1	7	12	8	no_hit		POSSIBLE PHAGE	Weak structural: 1head+0tail+0conn+1lysis (8%)	AMG/moron-heavy: 7/25
candidate_55	Mycobacteroides abscessus subs	19000bp	2_models	novel=True	25	1	1	0	0	0	1	7	12	8	no_hit		POSSIBLE PHAGE	Weak structural: 1head+1tail+0conn+0lysis (8%)	AMG/moron-heavy: 7/25
candidate_56	Mycobacteroides abscessus subs	18026bp	2_models	novel=True	23	0	0	0	3	2	2	0	12	13	no_hit		POSSIBLE PHAGE	Moderate structural: 0head+0tail+0conn+3lysis (13%)	High unknown: 12/23 (52%)
candidate_57	Mycobacteroides abscessus subs	43286bp	14_models	novel=False	83	4	1	0	0	1	1	3	65	6	no_hit		POSSIBLE PHAGE	Weak structural: 4head+1tail+0conn+0lysis (6%)	High unknown: 65/83 (78%)
candidate_59	Mycobacteroides abscessus subs	28000bp	8_models	novel=True	35	2	2	0	1	2	3	4	15	14.3	no_hit		POSSIBLE PHAGE	Moderate structural: 2head+2tail+0conn+1lysis (14%)
candidate_62	Mycobacteroides abscessus subs	30000bp	10_models	novel=True	41	2	2	0	1	3	4	4	19	12.2	no_hit		POSSIBLE PHAGE	Moderate structural: 2head+2tail+0conn+1lysis (12%); Integration/excision genes: 3
candidate_63	Mycobacteroides abscessus subs	14292bp	2_models	novel=True	21	1	1	0	0	2	1	4	11	9.5	no_hit		POSSIBLE PHAGE	Weak structural: 1head+1tail+0conn+0lysis (10%)	High unknown: 11/21 (52%)
candidate_67	Mycobacteroides abscessus subs	25362bp	9_models	novel=False	37	0	3	0	1	5	4	4	16	10.8	no_hit		POSSIBLE PHAGE	Moderate structural: 0head+3tail+0conn+1lysis (11%); Integration/excision genes: 5
candidate_71	Mycobacteroides abscessus subs	17904bp	4_models	novel=True	28	3	1	1	0	2	1	2	17	17.9	no_hit		POSSIBLE PHAGE	Moderate structural: 3head+1tail+1conn+0lysis (18%)	High unknown: 17/28 (61%)
candidate_72	Mycobacteroides abscessus subs	122000bp	8_models	novel=True	120	4	3	1	1	0	10	38	44	7.5	no_hit		POSSIBLE PHAGE	Weak structural: 4head+3tail+1conn+1lysis (8%)	AMG/moron-heavy: 38/120
candidate_74	Mycobacteroides abscessus subs	23316bp	6_models	novel=True	35	1	3	0	1	3	2	2	19	14.3	no_hit		POSSIBLE PHAGE	Moderate structural: 1head+3tail+0conn+1lysis (14%); Integration/excision genes: 3	High unknown: 19/35 (54%)
candidate_76	Mycobacteroides abscessus subs	19000bp	2_models	novel=True	25	1	0	0	1	0	1	6	13	8	no_hit		POSSIBLE PHAGE	Weak structural: 1head+0tail+0conn+1lysis (8%)	High unknown: 13/25 (52%); AMG/moron-heavy: 6/25
candidate_86	Gordonia otitidis strain FDAAR	31818bp	3_models	novel=True	39	3	0	0	2	0	4	4	20	12.8	no_hit		POSSIBLE PHAGE	Moderate structural: 3head+0tail+0conn+2lysis (13%)	High unknown: 20/39 (51%)
candidate_87	Gordonia otitidis strain FDAAR	16501bp	2_models	novel=True	26	2	0	0	0	8	1	3	12	7.7	no_hit		POSSIBLE PHAGE	Weak structural: 2head+0tail+0conn+0lysis (8%); Integration/excision genes: 8
candidate_88	Gordonia otitidis strain FDAAR	17955bp	6_models	novel=True	30	1	1	0	0	5	3	1	18	6.7	no_hit		POSSIBLE PHAGE	Weak structural: 1head+1tail+0conn+0lysis (7%); Integration/excision genes: 5	High unknown: 18/30 (60%)
candidate_91	Yersinia pestis KIM	12491bp	2_models	novel=True	16	0	0	1	1	1	2	4	5	12.5	no_hit		POSSIBLE PHAGE	Moderate structural: 0head+0tail+1conn+1lysis (12%)	AMG/moron-heavy: 4/16
candidate_93	Yersinia pestis KIM	11539bp	2_models	novel=True	17	3	0	0	0	0	1	4	7	17.6	no_hit		POSSIBLE PHAGE	Moderate structural: 3head+0tail+0conn+0lysis (18%)	AMG/moron-heavy: 4/17
candidate_107	Shigella flexneri 2a str. 301	45610bp	3_models	novel=True	49	0	3	0	1	13	0	15	9	8.2	no_hit		POSSIBLE PHAGE	Weak structural: 0head+3tail+0conn+1lysis (8%); Integration/excision genes: 13	AMG/moron-heavy: 15/49
candidate_108	Shigella flexneri 2a str. 301	17938bp	3_models	novel=True	23	0	4	0	0	11	1	3	3	17.4	no_hit		POSSIBLE PHAGE	Moderate structural: 0head+4tail+0conn+0lysis (17%); Integration/excision genes: 11
candidate_114	Xanthomonas campestris pv. cam	16276bp	2_models	novel=True	22	1	1	0	0	13	0	1	5	9.1	no_hit		POSSIBLE PHAGE	Weak structural: 1head+1tail+0conn+0lysis (9%); Integration/excision genes: 13
candidate_115	Xanthomonas axonopodis pv. cit	56000bp	8_models	novel=True	45	2	0	0	3	0	5	15	12	11.1	no_hit		POSSIBLE PHAGE	Moderate structural: 2head+0tail+0conn+3lysis (11%)	AMG/moron-heavy: 15/45
candidate_118	Xanthomonas axonopodis pv. cit	44661bp	3_models	novel=True	50	0	0	0	3	4	6	6	25	6	no_hit		POSSIBLE PHAGE	Weak structural: 0head+0tail+0conn+3lysis (6%); Integration/excision genes: 4
candidate_120	Xylella fastidiosa Temecula1	10410bp	3_models	novel=True	21	0	2	0	1	0	3	6	7	14.3	no_hit		POSSIBLE PHAGE	Moderate structural: 0head+2tail+0conn+1lysis (14%)	AMG/moron-heavy: 6/21
candidate_123	Streptococcus agalactiae 2603V	29229bp	3_models	novel=True	31	2	2	0	0	2	4	6	7	12.9	no_hit		POSSIBLE PHAGE	Moderate structural: 2head+2tail+0conn+0lysis (13%)
candidate_126	Shigella flexneri 2a str. 2457	10153bp	2_models	novel=True	19	1	0	0	0	4	0	5	8	5.3	no_hit		POSSIBLE PHAGE	Weak structural: 1head+0tail+0conn+0lysis (5%); Integration/excision genes: 4	AMG/moron-heavy: 5/19
candidate_128	Shigella flexneri 2a str. 2457	56011bp	5_models	novel=True	51	1	0	0	2	14	4	8	20	5.9	no_hit		POSSIBLE PHAGE	Weak structural: 1head+0tail+0conn+2lysis (6%); Integration/excision genes: 14
candidate_131	Escherichia coli CFT073	35379bp	5_models	novel=True	40	1	0	0	1	12	3	8	14	5	no_hit		POSSIBLE PHAGE	Weak structural: 1head+0tail+0conn+1lysis (5%); Integration/excision genes: 12
candidate_133	Brucella suis 1330	20000bp	5_models	novel=True	28	0	2	0	1	2	4	6	10	10.7	no_hit		POSSIBLE PHAGE	Moderate structural: 0head+2tail+0conn+1lysis (11%)	AMG/moron-heavy: 6/28
candidate_135	Bifidobacterium longum NCC2705	61251bp	4_models	novel=True	57	2	1	0	1	1	7	9	30	7	no_hit		POSSIBLE PHAGE	Weak structural: 2head+1tail+0conn+1lysis (7%)	High unknown: 30/57 (53%)
candidate_136	Bifidobacterium longum NCC2705	16366bp	2_models	novel=True	20	0	0	0	1	9	0	5	5	5	no_hit		POSSIBLE PHAGE	Weak structural: 0head+0tail+0conn+1lysis (5%); Integration/excision genes: 9	AMG/moron-heavy: 5/20
candidate_140	Salmonella enterica subsp. ent	58627bp	4_models	novel=True	72	1	3	0	1	2	10	18	34	6.9	no_hit		POSSIBLE PHAGE	Weak structural: 1head+3tail+0conn+1lysis (7%)	AMG/moron-heavy: 18/72
candidate_144	Pseudomonas putida KT2440	11809bp	2_models	novel=True	19	0	0	0	1	1	2	3	9	5.3	no_hit		POSSIBLE PHAGE	Weak structural: 0head+0tail+0conn+1lysis (5%)
candidate_147	Pseudomonas putida KT2440	41664bp	2_models	novel=True	43	1	1	1	0	5	1	13	16	7	no_hit		POSSIBLE PHAGE	Weak structural: 1head+1tail+1conn+0lysis (7%); Integration/excision genes: 5	AMG/moron-heavy: 13/43
candidate_157	Enterococcus faecalis V583	59565bp	4_models	novel=True	70	2	1	0	1	5	11	14	32	5.7	no_hit		POSSIBLE PHAGE	Weak structural: 2head+1tail+0conn+1lysis (6%); Integration/excision genes: 5
candidate_158	Enterococcus faecalis V583	94450bp	2_models	novel=True	93	2	5	0	0	3	12	18	41	7.5	no_hit		POSSIBLE PHAGE	Weak structural: 2head+5tail+0conn+0lysis (8%); Integration/excision genes: 3
candidate_160	Pseudomonas syringae pv. tomat	23023bp	2_models	novel=True	20	0	0	1	0	7	3	1	7	5	no_hit		POSSIBLE PHAGE	Weak structural: 0head+0tail+1conn+0lysis (5%); Integration/excision genes: 7
candidate_164	Pseudomonas syringae pv. tomat	15284bp	2_models	novel=True	19	1	1	0	0	3	2	2	10	10.5	no_hit		POSSIBLE PHAGE	Moderate structural: 1head+1tail+0conn+0lysis (11%); Integration/excision genes: 3	High unknown: 10/19 (53%)
candidate_165	Bacillus cereus ATCC 14579	14819bp	2_models	novel=True	8	1	0	0	0	0	4	0	2	12.5	no_hit		POSSIBLE PHAGE	Moderate structural: 1head+0tail+0conn+0lysis (12%)
candidate_173	Bacillus anthracis str. Ames	30081bp	3_models	novel=True	29	1	1	0	1	2	2	10	10	10.3	no_hit		POSSIBLE PHAGE	Moderate structural: 1head+1tail+0conn+1lysis (10%)	AMG/moron-heavy: 10/29
candidate_174	Bacillus anthracis str. Ames	36735bp	4_models	novel=True	50	2	0	0	1	1	6	8	26	6	no_hit		POSSIBLE PHAGE	Weak structural: 2head+0tail+0conn+1lysis (6%)	High unknown: 26/50 (52%)
candidate_175	Lactobacillus johnsonii NCC 53	46605bp	2_models	novel=True	48	1	0	1	1	3	3	21	13	6.2	no_hit		POSSIBLE PHAGE	Weak structural: 1head+0tail+1conn+1lysis (6%); Integration/excision genes: 3	AMG/moron-heavy: 21/48
candidate_178	Treponema denticola ATCC 35405	25000bp	2_models	novel=True	23	1	2	0	0	0	0	4	14	13	no_hit		POSSIBLE PHAGE	Moderate structural: 1head+2tail+0conn+0lysis (13%)	High unknown: 14/23 (61%)
candidate_180	Clostridium acetobutylicum ATC	56391bp	5_models	novel=True	65	0	6	1	1	0	2	12	33	12.3	no_hit		POSSIBLE PHAGE	Moderate structural: 0head+6tail+1conn+1lysis (12%)	High unknown: 33/65 (51%)
candidate_184	Clostridium acetobutylicum ATC	40828bp	4_models	novel=True	46	1	3	0	0	0	4	5	27	8.7	no_hit		POSSIBLE PHAGE	Weak structural: 1head+3tail+0conn+0lysis (9%)	High unknown: 27/46 (59%)
candidate_192	Neisseria meningitidis MC58	25836bp	3_models	novel=True	32	3	1	0	0	0	2	2	23	12.5	no_hit		POSSIBLE PHAGE	Moderate structural: 3head+1tail+0conn+0lysis (12%)	High unknown: 23/32 (72%)
candidate_194	Yersinia pestis CO92	10617bp	2_models	novel=True	19	3	0	0	0	1	1	2	10	15.8	no_hit		POSSIBLE PHAGE	Moderate structural: 3head+0tail+0conn+0lysis (16%)	High unknown: 10/19 (53%)
candidate_198	Neisseria meningitidis Z2491	12492bp	2_models	novel=True	22	3	0	0	0	0	2	0	17	13.6	no_hit		POSSIBLE PHAGE	Moderate structural: 3head+0tail+0conn+0lysis (14%)	High unknown: 17/22 (77%)
candidate_200	Neisseria meningitidis Z2491	17322bp	2_models	novel=True	23	1	0	0	1	2	1	5	12	8.7	no_hit		POSSIBLE PHAGE	Weak structural: 1head+0tail+0conn+1lysis (9%)	High unknown: 12/23 (52%); AMG/moron-heavy: 5/23
candidate_202	Ralstonia solanacearum GMI1000	19360bp	3_models	novel=True	18	1	0	0	0	0	1	8	5	5.6	no_hit		POSSIBLE PHAGE	Weak structural: 1head+0tail+0conn+0lysis (6%)	AMG/moron-heavy: 8/18
candidate_204	Ralstonia solanacearum GMI1000	57000bp	2_models	novel=True	57	1	1	0	1	0	4	3	41	5.3	no_hit		POSSIBLE PHAGE	Weak structural: 1head+1tail+0conn+1lysis (5%)	High unknown: 41/57 (72%)
candidate_205	Ralstonia solanacearum GMI1000	23539bp	2_models	novel=True	21	0	1	1	1	2	1	6	9	14.3	no_hit		POSSIBLE PHAGE	Moderate structural: 0head+1tail+1conn+1lysis (14%)	AMG/moron-heavy: 6/21
candidate_206	Mesorhizobium loti MAFF303099	51495bp	3_models	novel=True	58	2	1	0	0	0	5	11	24	5.2	no_hit		POSSIBLE PHAGE	Weak structural: 2head+1tail+0conn+0lysis (5%)
candidate_208	Mesorhizobium loti MAFF303099	16000bp	2_models	novel=True	20	1	0	0	0	2	3	3	9	5	no_hit		POSSIBLE PHAGE	Weak structural: 1head+0tail+0conn+0lysis (5%)
candidate_212	Staphylococcus aureus subsp. a	30049bp	2_models	novel=True	34	1	1	0	1	1	5	12	11	8.8	no_hit		POSSIBLE PHAGE	Weak structural: 1head+1tail+0conn+1lysis (9%)	AMG/moron-heavy: 12/34
candidate_213	Staphylococcus aureus subsp. a	13925bp	3_models	novel=True	21	2	0	0	0	1	0	2	6	9.5	no_hit		POSSIBLE PHAGE	Weak structural: 2head+0tail+0conn+0lysis (10%)
candidate_215	Staphylococcus aureus subsp. a	24778bp	2_models	novel=True	18	1	0	0	0	0	7	1	7	5.6	no_hit		POSSIBLE PHAGE	Weak structural: 1head+0tail+0conn+0lysis (6%)
candidate_217	Staphylococcus aureus subsp. a	61380bp	2_models	novel=True	63	2	4	0	1	4	10	15	18	11.1	no_hit		POSSIBLE PHAGE	Moderate structural: 2head+4tail+0conn+1lysis (11%); Integration/excision genes: 4	AMG/moron-heavy: 15/63
candidate_220	Staphylococcus aureus subsp. a	41000bp	3_models	novel=True	17	0	1	0	0	0	3	4	8	5.9	no_hit		POSSIBLE PHAGE	Weak structural: 0head+1tail+0conn+0lysis (6%)	AMG/moron-heavy: 4/17
candidate_221	Clostridium perfringens str. 1	49855bp	5_models	novel=True	37	1	0	0	1	0	12	5	13	5.4	no_hit		POSSIBLE PHAGE	Weak structural: 1head+0tail+0conn+1lysis (5%)
candidate_225	Streptomyces avermitilis MA-46	84000bp	8_models	novel=True	80	1	3	0	0	9	6	8	45	5	no_hit		POSSIBLE PHAGE	Weak structural: 1head+3tail+0conn+0lysis (5%); Integration/excision genes: 9	High unknown: 45/80 (56%)
candidate_226	Streptomyces avermitilis MA-46	63000bp	5_models	novel=True	54	1	2	0	0	3	5	6	26	5.6	no_hit		POSSIBLE PHAGE	Weak structural: 1head+2tail+0conn+0lysis (6%); Integration/excision genes: 3
candidate_239	Staphylococcus aureus subsp. a	15895bp	3_models	novel=True	23	4	0	0	0	1	0	2	7	17.4	no_hit		POSSIBLE PHAGE	Moderate structural: 4head+0tail+0conn+0lysis (17%)
candidate_243	Shewanella oneidensis MR-1	75097bp	4_models	novel=True	63	2	1	0	1	0	6	21	18	6.3	no_hit		POSSIBLE PHAGE	Weak structural: 2head+1tail+0conn+1lysis (6%)	AMG/moron-heavy: 21/63
candidate_247	Listeria innocua Clip11262	27000bp	3_models	novel=True	34	1	0	0	1	0	1	21	9	5.9	no_hit		POSSIBLE PHAGE	Weak structural: 1head+0tail+0conn+1lysis (6%)	AMG/moron-heavy: 21/34
candidate_250	Salmonella enterica subsp. ent	115714bp	11_models	novel=True	100	1	1	0	3	2	6	41	26	5	no_hit		POSSIBLE PHAGE	Weak structural: 1head+1tail+0conn+3lysis (5%)	AMG/moron-heavy: 41/100
candidate_252	Salmonella enterica subsp. ent	36000bp	3_models	novel=True	38	0	0	0	2	2	0	22	12	5.3	no_hit		POSSIBLE PHAGE	Weak structural: 0head+0tail+0conn+2lysis (5%)	AMG/moron-heavy: 22/38
candidate_253	Salmonella enterica subsp. ent	8926bp	2_models	novel=True	15	1	1	0	0	1	0	4	7	13.3	no_hit		POSSIBLE PHAGE	Moderate structural: 1head+1tail+0conn+0lysis (13%)	AMG/moron-heavy: 4/15
candidate_255	Salmonella enterica subsp. ent	52267bp	3_models	novel=True	66	1	3	0	1	2	9	17	30	7.6	no_hit		POSSIBLE PHAGE	Weak structural: 1head+3tail+0conn+1lysis (8%)	AMG/moron-heavy: 17/66
candidate_257	Listeria monocytogenes EGD-e	24872bp	2_models	novel=True	30	0	1	0	2	0	2	15	9	10	no_hit		POSSIBLE PHAGE	Moderate structural: 0head+1tail+0conn+2lysis (10%)	AMG/moron-heavy: 15/30
candidate_258	Listeria monocytogenes EGD-e	31624bp	3_models	novel=True	36	1	2	0	0	2	4	6	13	8.3	no_hit		POSSIBLE PHAGE	Weak structural: 1head+2tail+0conn+0lysis (8%)
candidate_263	Photorhabdus luminescens subsp	33724bp	3_models	novel=True	52	0	4	0	2	6	8	2	18	11.5	no_hit		POSSIBLE PHAGE	Moderate structural: 0head+4tail+0conn+2lysis (12%); Integration/excision genes: 6
candidate_265	Lactobacillus plantarum WCFS1	31420bp	3_models	novel=True	26	2	0	0	0	0	4	9	5	7.7	no_hit		POSSIBLE PHAGE	Weak structural: 2head+0tail+0conn+0lysis (8%)	AMG/moron-heavy: 9/26
candidate_278	Pseudomonas aeruginosa PA3	20373bp	2_models	novel=True	23	1	1	0	0	1	1	3	16	8.7	no_hit		POSSIBLE PHAGE	Weak structural: 1head+1tail+0conn+0lysis (9%)	High unknown: 16/23 (70%)
candidate_292	Pseudomonas aeruginosa SCV2026	14058bp	3_models	novel=False	23	2	0	0	0	2	2	7	9	8.7	no_hit		POSSIBLE PHAGE	Weak structural: 2head+0tail+0conn+0lysis (9%)	AMG/moron-heavy: 7/23
candidate_297	Bacillus subtilis subsp. subti	40981bp	10_models	novel=True	55	3	2	0	0	1	3	9	27	9.1	no_hit		POSSIBLE PHAGE	Weak structural: 3head+2tail+0conn+0lysis (9%)
candidate_298	Bacillus subtilis subsp. subti	10124bp	2_models	novel=True	17	1	0	0	0	0	0	2	10	5.9	no_hit		POSSIBLE PHAGE	Weak structural: 1head+0tail+0conn+0lysis (6%)	High unknown: 10/17 (59%)
candidate_17	Pseudomonas aeruginosa NCGM2.S	25234bp	3_models	novel=True	26	0	0	0	0	1	3	6	15	0	no_hit		UNLIKELY PHAGE	None	No structural genes (head/tail/conn/lysis); High unknown: 15/26 (58%); AMG/moron-heavy: 6/26	Genomic island (AMG/virulence island)
candidate_37	Gordonia iterans strain Co17	21000bp	10_models	novel=False	40	0	0	0	0	2	10	0	22	0	no_hit		UNLIKELY PHAGE	None	No structural genes (head/tail/conn/lysis); High unknown: 22/40 (55%)	Mobile genetic element
candidate_81	Gordonia bronchialis strain FD	33000bp	8_models	novel=True	46	0	0	0	0	2	8	5	26	0	no_hit		UNLIKELY PHAGE	None	No structural genes (head/tail/conn/lysis); High unknown: 26/46 (57%)	Genomic island (AMG/virulence island)
candidate_99	Xylella fastidiosa 9a5c	15000bp	4_models	novel=True	22	0	0	0	0	2	2	1	15	0	no_hit		UNLIKELY PHAGE	None	No structural genes (head/tail/conn/lysis); High unknown: 15/22 (68%)	Genomic island or uncharacterized mobile element
candidate_101	Xylella fastidiosa 9a5c	34000bp	5_models	novel=True	47	0	0	0	0	2	10	6	24	0	no_hit		UNLIKELY PHAGE	None	No structural genes (head/tail/conn/lysis); High unknown: 24/47 (51%)	Genomic island (AMG/virulence island)
candidate_104	Pseudomonas aeruginosa PAO1	18000bp	2_models	novel=True	18	0	0	0	0	1	3	5	7	0	no_hit		UNLIKELY PHAGE	None	No structural genes (head/tail/conn/lysis); AMG/moron-heavy: 5/18	Genomic island (AMG/virulence island)
candidate_122	Streptococcus agalactiae 2603V	43118bp	5_models	novel=True	54	0	0	0	0	0	4	7	34	0	no_hit		UNLIKELY PHAGE	None	No structural genes (head/tail/conn/lysis); High unknown: 34/54 (63%)	Genomic island (AMG/virulence island)
candidate_134	Brucella suis 1330	42671bp	4_models	novel=True	53	0	0	0	0	0	4	6	34	0	no_hit		UNLIKELY PHAGE	None	No structural genes (head/tail/conn/lysis); High unknown: 34/53 (64%)	Genomic island (AMG/virulence island)
candidate_139	Salmonella enterica subsp. ent	21000bp	2_models	novel=True	41	0	0	0	0	1	3	1	35	0	no_hit		UNLIKELY PHAGE	None	No structural genes (head/tail/conn/lysis); High unknown: 35/41 (85%)	Mobile genetic element
candidate_142	Pseudomonas putida KT2440	45000bp	4_models	novel=True	50	0	0	0	0	0	5	6	36	0	no_hit		UNLIKELY PHAGE	None	No structural genes (head/tail/conn/lysis); High unknown: 36/50 (72%)	Genomic island (AMG/virulence island)
candidate_143	Pseudomonas putida KT2440	17228bp	2_models	novel=True	24	0	0	0	0	2	1	7	12	0	no_hit		UNLIKELY PHAGE	None	No structural genes (head/tail/conn/lysis); AMG/moron-heavy: 7/24	Genomic island (AMG/virulence island)
candidate_161	Pseudomonas syringae pv. tomat	44961bp	7_models	novel=True	49	0	0	0	0	0	6	5	35	0	no_hit		UNLIKELY PHAGE	None	No structural genes (head/tail/conn/lysis); High unknown: 35/49 (71%)	Genomic island (AMG/virulence island)
candidate_171	Bacillus anthracis str. Ames	39810bp	4_models	novel=True	40	0	0	0	0	1	2	11	18	0	no_hit		UNLIKELY PHAGE	None	No structural genes (head/tail/conn/lysis); AMG/moron-heavy: 11/40	Genomic island (AMG/virulence island)
candidate_177	Treponema denticola ATCC 35405	30000bp	3_models	novel=True	26	0	0	0	0	0	1	3	19	0	no_hit		UNLIKELY PHAGE	None	No structural genes (head/tail/conn/lysis); High unknown: 19/26 (73%)	Genomic island (AMG/virulence island)
candidate_182	Clostridium acetobutylicum ATC	16000bp	2_models	novel=True	24	0	0	0	0	1	5	0	13	0	no_hit		UNLIKELY PHAGE	None	No structural genes (head/tail/conn/lysis); High unknown: 13/24 (54%)	Mobile genetic element
candidate_186	Neisseria meningitidis MC58	10835bp	2_models	novel=True	16	0	0	0	0	0	1	1	12	0	no_hit		UNLIKELY PHAGE	None	No structural genes (head/tail/conn/lysis); High unknown: 12/16 (75%)	Genomic island or uncharacterized mobile element
candidate_190	Neisseria meningitidis MC58	21096bp	2_models	novel=True	16	0	0	0	0	2	2	4	7	0	no_hit		UNLIKELY PHAGE	None	No structural genes (head/tail/conn/lysis); AMG/moron-heavy: 4/16	Genomic island (AMG/virulence island)
candidate_191	Neisseria meningitidis MC58	45192bp	4_models	novel=True	38	0	0	0	0	2	1	10	24	0	no_hit		UNLIKELY PHAGE	None	No structural genes (head/tail/conn/lysis); High unknown: 24/38 (63%); AMG/moron-heavy: 10/38	Genomic island (AMG/virulence island)
candidate_218	Staphylococcus aureus subsp. a	7965bp	2_models	novel=True	11	0	0	0	0	1	0	4	4	0	no_hit		UNLIKELY PHAGE	None	No structural genes (head/tail/conn/lysis); AMG/moron-heavy: 4/11	Genomic island (AMG/virulence island)
candidate_240	Staphylococcus aureus subsp. a	41000bp	3_models	novel=True	18	0	0	0	0	1	3	5	8	0	no_hit		UNLIKELY PHAGE	None	No structural genes (head/tail/conn/lysis); AMG/moron-heavy: 5/18	Genomic island (AMG/virulence island)
candidate_244	Shewanella oneidensis MR-1	59000bp	5_models	novel=True	61	0	0	0	0	2	5	9	40	0	no_hit		UNLIKELY PHAGE	None	No structural genes (head/tail/conn/lysis); High unknown: 40/61 (66%)	Genomic island (AMG/virulence island)
candidate_254	Salmonella enterica subsp. ent	25000bp	2_models	novel=True	49	0	0	0	0	1	2	2	42	0	no_hit		UNLIKELY PHAGE	None	No structural genes (head/tail/conn/lysis); High unknown: 42/49 (86%)	Genomic island or uncharacterized mobile element
candidate_256	Listeria monocytogenes EGD-e	21047bp	2_models	novel=True	28	0	0	0	0	0	2	3	21	0	no_hit		UNLIKELY PHAGE	None	No structural genes (head/tail/conn/lysis); High unknown: 21/28 (75%)	Genomic island (AMG/virulence island)
candidate_259	Photorhabdus luminescens subsp	14690bp	2_models	novel=True	17	0	0	0	0	0	4	2	8	0	no_hit		UNLIKELY PHAGE	None	No structural genes (head/tail/conn/lysis);	Mobile genetic element
candidate_274	Pseudomonas aeruginosa M18	12646bp	3_models	novel=False	23	0	0	0	0	2	2	4	11	0	no_hit		UNLIKELY PHAGE	None	No structural genes (head/tail/conn/lysis);	Genomic island (AMG/virulence island)
candidate_275	Pseudomonas aeruginosa M18	15000bp	4_models	novel=False	22	0	0	0	0	2	3	6	10	0	no_hit		UNLIKELY PHAGE	None	No structural genes (head/tail/conn/lysis); AMG/moron-heavy: 6/22	Genomic island (AMG/virulence island)
candidate_279	Pseudomonas aeruginosa PA3	22000bp	2_models	novel=True	17	0	0	0	0	2	2	6	3	0	no_hit		UNLIKELY PHAGE	None	No structural genes (head/tail/conn/lysis); AMG/moron-heavy: 6/17	Genomic island (AMG/virulence island)
candidate_284	Pseudomonas aeruginosa LES433	21021bp	3_models	novel=False	30	0	0	0	0	2	2	8	14	0	no_hit		UNLIKELY PHAGE	None	No structural genes (head/tail/conn/lysis); AMG/moron-heavy: 8/30	Genomic island (AMG/virulence island)
candidate_294	Escherichia coli K12	14312bp	2_models	novel=True	23	0	0	0	0	2	0	6	12	0	no_hit		UNLIKELY PHAGE	None	No structural genes (head/tail/conn/lysis); High unknown: 12/23 (52%); AMG/moron-heavy: 6/23	Genomic island (AMG/virulence island)
candidate_302	Salmonella typhimurium LT2	34320bp	3_models	novel=True	34	0	0	0	0	2	0	24	6	0	no_hit		UNLIKELY PHAGE	None	No structural genes (head/tail/conn/lysis); AMG/moron-heavy: 24/34	Genomic island (AMG/virulence island)
candidate_305	Salmonella typhimurium LT2	22355bp	2_models	novel=True	45	0	0	0	0	1	2	1	39	0	no_hit		UNLIKELY PHAGE	None	No structural genes (head/tail/conn/lysis); High unknown: 39/45 (87%)	Genomic island or uncharacterized mobile element
candidate_3	Pseudomonas protegens Pf-6	78060bp	11_models	novel=True	95	1	1	0	1	0	15	18	54	3.2	no_hit		WEAK PHAGE SIGNAL	Weak structural: 1head+1tail+0conn+1lysis (3%)	High unknown: 54/95 (57%)	Possibly degraded prophage
candidate_4	Pseudomonas protegens Pf-6	62000bp	8_models	novel=True	63	0	1	0	1	0	6	9	40	3.2	no_hit		WEAK PHAGE SIGNAL	Weak structural: 0head+1tail+0conn+1lysis (3%)	High unknown: 40/63 (63%)	Possibly degraded prophage
candidate_10	Pseudomonas aeruginosa NCGM2.S	89174bp	5_models	novel=True	85	1	2	0	1	2	16	14	39	4.7	no_hit		WEAK PHAGE SIGNAL	Weak structural: 1head+2tail+0conn+1lysis (5%)		Possibly degraded prophage
candidate_15	Pseudomonas aeruginosa NCGM2.S	45000bp	6_models	novel=True	51	0	0	0	1	0	6	6	35	2	no_hit		WEAK PHAGE SIGNAL	Weak structural: 0head+0tail+0conn+1lysis (2%)	High unknown: 35/51 (69%)	Possibly degraded prophage
candidate_20	Pseudomonas aeruginosa MTB-3	51000bp	5_models	novel=True	57	0	0	0	2	0	6	8	38	3.5	no_hit		WEAK PHAGE SIGNAL	Weak structural: 0head+0tail+0conn+2lysis (4%)	High unknown: 38/57 (67%)	Possibly degraded prophage
candidate_22	Pseudomonas aeruginosa MTB-3	28252bp	2_models	novel=True	31	0	0	1	0	0	1	14	13	3.2	no_hit		WEAK PHAGE SIGNAL	Weak structural: 0head+0tail+1conn+0lysis (3%)	AMG/moron-heavy: 14/31	Possibly degraded prophage
candidate_23	Pseudomonas aeruginosa MTB-3	101164bp	12_models	novel=True	114	1	1	0	2	2	18	19	66	3.5	no_hit		WEAK PHAGE SIGNAL	Weak structural: 1head+1tail+0conn+2lysis (4%)	High unknown: 66/114 (58%)	Possibly degraded prophage
candidate_24	Pseudomonas aeruginosa MTB-3	15573bp	4_models	novel=False	22	1	0	0	0	2	2	5	10	4.5	no_hit		WEAK PHAGE SIGNAL	Weak structural: 1head+0tail+0conn+0lysis (5%)	AMG/moron-heavy: 5/22	Possibly degraded prophage
candidate_26	Pseudomonas aeruginosa strain	32875bp	4_models	novel=True	39	1	0	0	0	2	4	7	23	2.6	no_hit		WEAK PHAGE SIGNAL	Weak structural: 1head+0tail+0conn+0lysis (3%)	High unknown: 23/39 (59%)	Possibly degraded prophage
candidate_27	Pseudomonas aeruginosa strain	41838bp	2_models	novel=True	40	0	1	0	0	4	6	6	12	2.5	no_hit		WEAK PHAGE SIGNAL	Weak structural: 0head+1tail+0conn+0lysis (2%); Integration/excision genes: 4		Possibly degraded prophage
candidate_29	Pseudomonas aeruginosa strain	82651bp	12_models	novel=True	105	0	0	0	1	5	20	18	50	1	no_hit		WEAK PHAGE SIGNAL	Weak structural: 0head+0tail+0conn+1lysis (1%); Integration/excision genes: 5		Possibly degraded prophage
candidate_33	Pseudomonas aeruginosa strain	50000bp	5_models	novel=True	57	0	0	0	2	0	6	7	39	3.5	no_hit		WEAK PHAGE SIGNAL	Weak structural: 0head+0tail+0conn+2lysis (4%)	High unknown: 39/57 (68%)	Possibly degraded prophage
candidate_35	Pseudomonas aeruginosa strain	78550bp	5_models	novel=True	90	2	1	0	1	6	14	17	45	4.4	no_hit		WEAK PHAGE SIGNAL	Weak structural: 2head+1tail+0conn+1lysis (4%); Integration/excision genes: 6		Possibly degraded prophage
candidate_38	Gordonia iterans strain Co17	26000bp	2_models	novel=True	23	1	0	0	0	0	2	1	17	4.3	no_hit		WEAK PHAGE SIGNAL	Weak structural: 1head+0tail+0conn+0lysis (4%)	High unknown: 17/23 (74%)	Possibly degraded prophage
candidate_42	Gordonia rubripertincta strain	57000bp	4_models	novel=True	63	2	0	0	0	0	2	19	25	3.2	no_hit		WEAK PHAGE SIGNAL	Weak structural: 2head+0tail+0conn+0lysis (3%)	AMG/moron-heavy: 19/63	Possibly degraded prophage
candidate_45	Mycobacteroides abscessus subs	31233bp	3_models	novel=True	34	1	0	0	0	0	4	7	19	2.9	no_hit		WEAK PHAGE SIGNAL	Weak structural: 1head+0tail+0conn+0lysis (3%)	High unknown: 19/34 (56%); AMG/moron-heavy: 7/34	Possibly degraded prophage
candidate_46	Mycobacteroides abscessus subs	29808bp	3_models	novel=True	44	1	0	0	0	0	3	2	33	2.3	no_hit		WEAK PHAGE SIGNAL	Weak structural: 1head+0tail+0conn+0lysis (2%)	High unknown: 33/44 (75%)	Possibly degraded prophage
candidate_49	Mycobacteroides abscessus subs	105378bp	11_models	novel=True	126	1	2	0	2	11	15	16	61	4	no_hit		WEAK PHAGE SIGNAL	Weak structural: 1head+2tail+0conn+2lysis (4%); Integration/excision genes: 11		Possibly degraded prophage
candidate_50	Mycobacteroides abscessus subs	32000bp	3_models	novel=True	44	1	0	0	0	0	2	2	35	2.3	no_hit		WEAK PHAGE SIGNAL	Weak structural: 1head+0tail+0conn+0lysis (2%)	High unknown: 35/44 (80%)	Possibly degraded prophage
candidate_53	Mycobacteroides abscessus subs	31543bp	3_models	novel=True	47	1	0	0	0	0	2	2	37	2.1	no_hit		WEAK PHAGE SIGNAL	Weak structural: 1head+0tail+0conn+0lysis (2%)	High unknown: 37/47 (79%)	Possibly degraded prophage
candidate_54	Mycobacteroides abscessus subs	31798bp	4_models	novel=True	43	1	0	0	0	0	2	2	34	2.3	no_hit		WEAK PHAGE SIGNAL	Weak structural: 1head+0tail+0conn+0lysis (2%)	High unknown: 34/43 (79%)	Possibly degraded prophage
candidate_58	Mycobacteroides abscessus subs	28501bp	3_models	novel=True	43	1	0	0	0	0	2	1	34	2.3	no_hit		WEAK PHAGE SIGNAL	Weak structural: 1head+0tail+0conn+0lysis (2%)	High unknown: 34/43 (79%)	Possibly degraded prophage
candidate_60	Mycobacteroides abscessus subs	20000bp	2_models	novel=True	26	1	0	0	0	0	1	7	13	3.8	no_hit		WEAK PHAGE SIGNAL	Weak structural: 1head+0tail+0conn+0lysis (4%)	AMG/moron-heavy: 7/26	Possibly degraded prophage
candidate_61	Mycobacteroides abscessus subs	26434bp	2_models	novel=True	41	1	0	0	0	0	2	1	32	2.4	no_hit		WEAK PHAGE SIGNAL	Weak structural: 1head+0tail+0conn+0lysis (2%)	High unknown: 32/41 (78%)	Possibly degraded prophage
candidate_65	Mycobacteroides abscessus subs	32000bp	3_models	novel=True	37	0	0	1	0	2	1	4	23	2.7	no_hit		WEAK PHAGE SIGNAL	Weak structural: 0head+0tail+1conn+0lysis (3%)	High unknown: 23/37 (62%)	Possibly degraded prophage
candidate_66	Mycobacteroides abscessus subs	260529bp	12_models	novel=True	356	4	5	0	2	8	25	28	256	3.1	no_hit		WEAK PHAGE SIGNAL	Weak structural: 4head+5tail+0conn+2lysis (3%); Integration/excision genes: 8	High unknown: 256/356 (72%)	Possibly degraded prophage
candidate_68	Mycobacteroides abscessus subs	47133bp	8_models	novel=True	59	2	0	0	0	7	8	0	38	3.4	no_hit		WEAK PHAGE SIGNAL	Weak structural: 2head+0tail+0conn+0lysis (3%); Integration/excision genes: 7	High unknown: 38/59 (64%)	Possibly degraded prophage
candidate_69	Mycobacteroides abscessus subs	24865bp	3_models	novel=True	39	1	0	0	0	0	3	1	29	2.6	no_hit		WEAK PHAGE SIGNAL	Weak structural: 1head+0tail+0conn+0lysis (3%)	High unknown: 29/39 (74%)	Possibly degraded prophage
candidate_70	Mycobacteroides abscessus subs	29000bp	10_models	novel=False	42	0	1	0	1	4	3	6	22	4.8	no_hit		WEAK PHAGE SIGNAL	Weak structural: 0head+1tail+0conn+1lysis (5%); Integration/excision genes: 4	High unknown: 22/42 (52%)	Possibly degraded prophage
candidate_73	Mycobacteroides abscessus subs	28613bp	5_models	novel=True	34	1	0	0	0	0	3	10	10	2.9	no_hit		WEAK PHAGE SIGNAL	Weak structural: 1head+0tail+0conn+0lysis (3%)	AMG/moron-heavy: 10/34	Possibly degraded prophage
candidate_75	Mycobacteroides abscessus subs	26434bp	2_models	novel=True	41	1	0	0	0	0	2	1	32	2.4	no_hit		WEAK PHAGE SIGNAL	Weak structural: 1head+0tail+0conn+0lysis (2%)	High unknown: 32/41 (78%)	Possibly degraded prophage
candidate_77	Gordonia bronchialis strain FD	47000bp	4_models	novel=True	46	0	0	1	0	7	4	12	21	2.2	no_hit		WEAK PHAGE SIGNAL	Weak structural: 0head+0tail+1conn+0lysis (2%); Integration/excision genes: 7	AMG/moron-heavy: 12/46	Possibly degraded prophage
candidate_78	Gordonia bronchialis strain FD	23000bp	4_models	novel=True	28	1	0	0	0	6	3	2	13	3.6	no_hit		WEAK PHAGE SIGNAL	Weak structural: 1head+0tail+0conn+0lysis (4%); Integration/excision genes: 6		Possibly degraded prophage
candidate_79	Gordonia bronchialis strain FD	53000bp	4_models	novel=True	69	0	1	0	0	22	3	15	24	1.4	no_hit		WEAK PHAGE SIGNAL	Weak structural: 0head+1tail+0conn+0lysis (1%); Integration/excision genes: 22	AMG/moron-heavy: 15/69	Possibly degraded prophage
candidate_80	Gordonia bronchialis strain FD	32000bp	2_models	novel=True	28	0	0	0	1	9	3	4	11	3.6	no_hit		WEAK PHAGE SIGNAL	Weak structural: 0head+0tail+0conn+1lysis (4%); Integration/excision genes: 9		Possibly degraded prophage
candidate_82	Gordonia otitidis strain FDAAR	18000bp	2_models	novel=True	28	1	0	0	0	4	0	3	17	3.6	no_hit		WEAK PHAGE SIGNAL	Weak structural: 1head+0tail+0conn+0lysis (4%); Integration/excision genes: 4	High unknown: 17/28 (61%)	Possibly degraded prophage
candidate_83	Gordonia otitidis strain FDAAR	48000bp	6_models	novel=True	61	0	0	0	1	4	10	2	38	1.6	no_hit		WEAK PHAGE SIGNAL	Weak structural: 0head+0tail+0conn+1lysis (2%); Integration/excision genes: 4	High unknown: 38/61 (62%)	Possibly degraded prophage
candidate_84	Gordonia otitidis strain FDAAR	31000bp	3_models	novel=True	41	1	0	0	0	13	2	1	21	2.4	no_hit		WEAK PHAGE SIGNAL	Weak structural: 1head+0tail+0conn+0lysis (2%); Integration/excision genes: 13	High unknown: 21/41 (51%)	Possibly degraded prophage
candidate_89	Yersinia pestis KIM	100990bp	15_models	novel=True	89	0	1	0	1	4	5	39	26	2.2	no_hit		WEAK PHAGE SIGNAL	Weak structural: 0head+1tail+0conn+1lysis (2%); Integration/excision genes: 4	AMG/moron-heavy: 39/89	Possibly degraded prophage
candidate_90	Yersinia pestis KIM	33000bp	2_models	novel=True	26	0	1	0	0	3	4	6	6	3.8	no_hit		WEAK PHAGE SIGNAL	Weak structural: 0head+1tail+0conn+0lysis (4%); Integration/excision genes: 3	AMG/moron-heavy: 6/26	Possibly degraded prophage
candidate_95	Escherichia coli O157:H7 EDL93	26999bp	3_models	novel=True	36	0	1	0	0	7	3	5	18	2.8	no_hit		WEAK PHAGE SIGNAL	Weak structural: 0head+1tail+0conn+0lysis (3%); Integration/excision genes: 7		Possibly degraded prophage
candidate_98	Xylella fastidiosa 9a5c	51000bp	3_models	novel=True	44	1	0	0	1	0	5	14	16	4.5	no_hit		WEAK PHAGE SIGNAL	Weak structural: 1head+0tail+0conn+1lysis (5%)	AMG/moron-heavy: 14/44	Possibly degraded prophage
candidate_102	Xylella fastidiosa 9a5c	30000bp	5_models	novel=True	46	1	0	0	1	0	4	12	25	4.3	no_hit		WEAK PHAGE SIGNAL	Weak structural: 1head+0tail+0conn+1lysis (4%)	High unknown: 25/46 (54%); AMG/moron-heavy: 12/46	Possibly degraded prophage
candidate_103	Xylella fastidiosa 9a5c	27899bp	2_models	novel=True	45	1	0	0	0	0	3	1	37	2.2	no_hit		WEAK PHAGE SIGNAL	Weak structural: 1head+0tail+0conn+0lysis (2%)	High unknown: 37/45 (82%)	Possibly degraded prophage
candidate_105	Pseudomonas aeruginosa PAO1	54000bp	6_models	novel=True	56	0	0	0	1	0	8	8	35	1.8	no_hit		WEAK PHAGE SIGNAL	Weak structural: 0head+0tail+0conn+1lysis (2%)	High unknown: 35/56 (62%)	Possibly degraded prophage
candidate_109	Shigella flexneri 2a str. 301	10534bp	2_models	novel=True	21	1	0	0	0	4	0	6	9	4.8	no_hit		WEAK PHAGE SIGNAL	Weak structural: 1head+0tail+0conn+0lysis (5%); Integration/excision genes: 4	AMG/moron-heavy: 6/21	Possibly degraded prophage
candidate_110	Xanthomonas campestris pv. cam	50656bp	5_models	novel=True	57	0	1	0	0	1	3	8	37	1.8	no_hit		WEAK PHAGE SIGNAL	Weak structural: 0head+1tail+0conn+0lysis (2%)	High unknown: 37/57 (65%)	Possibly degraded prophage
candidate_111	Xanthomonas campestris pv. cam	25000bp	4_models	novel=True	24	1	0	0	0	6	2	3	10	4.2	no_hit		WEAK PHAGE SIGNAL	Weak structural: 1head+0tail+0conn+0lysis (4%); Integration/excision genes: 6		Possibly degraded prophage
candidate_116	Xanthomonas axonopodis pv. cit	40000bp	4_models	novel=True	47	0	1	0	0	1	3	4	33	2.1	no_hit		WEAK PHAGE SIGNAL	Weak structural: 0head+1tail+0conn+0lysis (2%)	High unknown: 33/47 (70%)	Possibly degraded prophage
candidate_119	Xanthomonas axonopodis pv. cit	28000bp	4_models	novel=True	31	0	1	0	0	7	3	5	12	3.2	no_hit		WEAK PHAGE SIGNAL	Weak structural: 0head+1tail+0conn+0lysis (3%); Integration/excision genes: 7		Possibly degraded prophage
candidate_121	Xylella fastidiosa Temecula1	35666bp	2_models	novel=True	42	1	1	0	0	0	0	3	36	4.8	no_hit		WEAK PHAGE SIGNAL	Weak structural: 1head+1tail+0conn+0lysis (5%)	High unknown: 36/42 (86%)	Possibly degraded prophage
candidate_124	Streptococcus agalactiae 2603V	82921bp	4_models	novel=True	80	1	2	0	0	12	9	15	29	3.8	no_hit		WEAK PHAGE SIGNAL	Weak structural: 1head+2tail+0conn+0lysis (4%); Integration/excision genes: 12		Possibly degraded prophage
candidate_125	Streptococcus agalactiae 2603V	74644bp	3_models	novel=True	91	2	0	0	0	7	8	24	34	2.2	no_hit		WEAK PHAGE SIGNAL	Weak structural: 2head+0tail+0conn+0lysis (2%); Integration/excision genes: 7	AMG/moron-heavy: 24/91	Possibly degraded prophage
candidate_130	Escherichia coli CFT073	25969bp	2_models	novel=True	33	0	1	0	0	2	3	5	21	3	no_hit		WEAK PHAGE SIGNAL	Weak structural: 0head+1tail+0conn+0lysis (3%)	High unknown: 21/33 (64%)	Possibly degraded prophage
candidate_137	Salmonella enterica subsp. ent	42042bp	4_models	novel=True	42	0	2	0	0	2	8	4	22	4.8	no_hit		WEAK PHAGE SIGNAL	Weak structural: 0head+2tail+0conn+0lysis (5%)	High unknown: 22/42 (52%)	Possibly degraded prophage
candidate_145	Pseudomonas putida KT2440	61835bp	2_models	novel=True	58	0	0	0	1	4	6	11	33	1.7	no_hit		WEAK PHAGE SIGNAL	Weak structural: 0head+0tail+0conn+1lysis (2%); Integration/excision genes: 4	High unknown: 33/58 (57%)	Possibly degraded prophage
candidate_150	Chromobacterium violaceum ATCC	11334bp	2_models	novel=True	21	0	0	0	1	0	0	2	14	4.8	no_hit		WEAK PHAGE SIGNAL	Weak structural: 0head+0tail+0conn+1lysis (5%)	High unknown: 14/21 (67%)	Possibly degraded prophage
candidate_152	Chromobacterium violaceum ATCC	41298bp	4_models	novel=True	41	0	2	0	0	3	5	6	18	4.9	no_hit		WEAK PHAGE SIGNAL	Weak structural: 0head+2tail+0conn+0lysis (5%); Integration/excision genes: 3		Possibly degraded prophage
candidate_153	Chromobacterium violaceum ATCC	44319bp	6_models	novel=True	56	0	1	0	0	0	4	7	38	1.8	no_hit		WEAK PHAGE SIGNAL	Weak structural: 0head+1tail+0conn+0lysis (2%)	High unknown: 38/56 (68%)	Possibly degraded prophage
candidate_154	Enterococcus faecalis V583	65137bp	5_models	novel=True	57	2	0	0	0	0	15	20	15	3.5	no_hit		WEAK PHAGE SIGNAL	Weak structural: 2head+0tail+0conn+0lysis (4%)	AMG/moron-heavy: 20/57	Possibly degraded prophage
candidate_155	Enterococcus faecalis V583	32948bp	2_models	novel=True	41	0	0	0	1	1	4	6	25	2.4	no_hit		WEAK PHAGE SIGNAL	Weak structural: 0head+0tail+0conn+1lysis (2%)	High unknown: 25/41 (61%)	Possibly degraded prophage
candidate_156	Enterococcus faecalis V583	24142bp	2_models	novel=True	40	0	1	0	0	0	3	3	30	2.5	no_hit		WEAK PHAGE SIGNAL	Weak structural: 0head+1tail+0conn+0lysis (2%)	High unknown: 30/40 (75%)	Possibly degraded prophage
candidate_159	Enterococcus faecalis V583	21689bp	3_models	novel=True	36	1	0	0	0	1	3	4	23	2.8	no_hit		WEAK PHAGE SIGNAL	Weak structural: 1head+0tail+0conn+0lysis (3%)	High unknown: 23/36 (64%)	Possibly degraded prophage
candidate_163	Pseudomonas syringae pv. tomat	65418bp	2_models	novel=True	65	2	0	0	0	0	0	53	7	3.1	no_hit		WEAK PHAGE SIGNAL	Weak structural: 2head+0tail+0conn+0lysis (3%)	AMG/moron-heavy: 53/65	Possibly degraded prophage
candidate_166	Bacillus cereus ATCC 14579	104495bp	3_models	novel=True	111	0	1	0	1	0	11	21	60	1.8	no_hit		WEAK PHAGE SIGNAL	Weak structural: 0head+1tail+0conn+1lysis (2%)	High unknown: 60/111 (54%)	Possibly degraded prophage
candidate_167	Bacillus cereus ATCC 14579	26000bp	3_models	novel=True	36	0	1	0	0	0	0	22	12	2.8	no_hit		WEAK PHAGE SIGNAL	Weak structural: 0head+1tail+0conn+0lysis (3%)	AMG/moron-heavy: 22/36	Possibly degraded prophage
candidate_168	Bacillus cereus ATCC 14579	36016bp	3_models	novel=True	60	1	1	0	0	0	0	8	46	3.3	no_hit		WEAK PHAGE SIGNAL	Weak structural: 1head+1tail+0conn+0lysis (3%)	High unknown: 46/60 (77%)	Possibly degraded prophage
candidate_169	Bacillus anthracis str. Ames	97890bp	3_models	novel=True	108	0	1	0	2	0	12	20	59	2.8	no_hit		WEAK PHAGE SIGNAL	Weak structural: 0head+1tail+0conn+2lysis (3%)	High unknown: 59/108 (55%)	Possibly degraded prophage
candidate_170	Bacillus anthracis str. Ames	24933bp	2_models	novel=True	30	0	1	0	0	1	3	9	12	3.3	no_hit		WEAK PHAGE SIGNAL	Weak structural: 0head+1tail+0conn+0lysis (3%)	AMG/moron-heavy: 9/30	Possibly degraded prophage
candidate_172	Bacillus anthracis str. Ames	47226bp	4_models	novel=True	61	0	3	0	0	1	0	33	22	4.9	no_hit		WEAK PHAGE SIGNAL	Weak structural: 0head+3tail+0conn+0lysis (5%)	AMG/moron-heavy: 33/61	Possibly degraded prophage
candidate_176	Treponema denticola ATCC 35405	12355bp	2_models	novel=True	22	0	0	1	0	0	0	2	18	4.5	no_hit		WEAK PHAGE SIGNAL	Weak structural: 0head+0tail+1conn+0lysis (5%)	High unknown: 18/22 (82%)	Possibly degraded prophage
candidate_179	Treponema denticola ATCC 35405	73915bp	9_models	novel=True	95	0	1	0	2	3	3	16	59	3.2	no_hit		WEAK PHAGE SIGNAL	Weak structural: 0head+1tail+0conn+2lysis (3%); Integration/excision genes: 3	High unknown: 59/95 (62%)	Possibly degraded prophage
candidate_181	Clostridium acetobutylicum ATC	19355bp	5_models	novel=True	23	0	0	0	1	0	1	2	16	4.3	no_hit		WEAK PHAGE SIGNAL	Weak structural: 0head+0tail+0conn+1lysis (4%)	High unknown: 16/23 (70%)	Possibly degraded prophage
candidate_183	Clostridium acetobutylicum ATC	15987bp	3_models	novel=True	22	1	0	0	0	0	0	4	17	4.5	no_hit		WEAK PHAGE SIGNAL	Weak structural: 1head+0tail+0conn+0lysis (5%)	High unknown: 17/22 (77%)	Possibly degraded prophage
candidate_185	Neisseria meningitidis MC58	34000bp	3_models	novel=True	48	0	1	0	0	0	4	3	37	2.1	no_hit		WEAK PHAGE SIGNAL	Weak structural: 0head+1tail+0conn+0lysis (2%)	High unknown: 37/48 (77%)	Possibly degraded prophage
candidate_187	Neisseria meningitidis MC58	42639bp	4_models	novel=True	38	0	1	0	0	0	4	6	26	2.6	no_hit		WEAK PHAGE SIGNAL	Weak structural: 0head+1tail+0conn+0lysis (3%)	High unknown: 26/38 (68%)	Possibly degraded prophage
candidate_189	Neisseria meningitidis MC58	14012bp	5_models	novel=True	24	0	0	0	1	4	2	3	9	4.2	no_hit		WEAK PHAGE SIGNAL	Weak structural: 0head+0tail+0conn+1lysis (4%); Integration/excision genes: 4		Possibly degraded prophage
candidate_193	Yersinia pestis CO92	96208bp	14_models	novel=True	86	2	1	0	1	4	8	26	28	4.7	no_hit		WEAK PHAGE SIGNAL	Weak structural: 2head+1tail+0conn+1lysis (5%); Integration/excision genes: 4	AMG/moron-heavy: 26/86	Possibly degraded prophage
candidate_196	Yersinia pestis CO92	17847bp	2_models	novel=True	24	1	0	0	0	5	4	3	9	4.2	no_hit		WEAK PHAGE SIGNAL	Weak structural: 1head+0tail+0conn+0lysis (4%); Integration/excision genes: 5		Possibly degraded prophage
candidate_197	Neisseria meningitidis Z2491	36000bp	3_models	novel=True	51	1	1	0	0	0	4	4	38	3.9	no_hit		WEAK PHAGE SIGNAL	Weak structural: 1head+1tail+0conn+0lysis (4%)	High unknown: 38/51 (75%)	Possibly degraded prophage
candidate_201	Neisseria meningitidis Z2491	21881bp	4_models	novel=True	28	0	0	0	1	5	0	3	15	3.6	no_hit		WEAK PHAGE SIGNAL	Weak structural: 0head+0tail+0conn+1lysis (4%); Integration/excision genes: 5	High unknown: 15/28 (54%)	Possibly degraded prophage
candidate_207	Mesorhizobium loti MAFF303099	26000bp	2_models	novel=True	33	0	0	0	1	0	0	19	11	3	no_hit		WEAK PHAGE SIGNAL	Weak structural: 0head+0tail+0conn+1lysis (3%)	AMG/moron-heavy: 19/33	Possibly degraded prophage
candidate_209	Mesorhizobium loti MAFF303099	52000bp	2_models	novel=True	77	2	1	0	0	2	7	6	48	3.9	no_hit		WEAK PHAGE SIGNAL	Weak structural: 2head+1tail+0conn+0lysis (4%)	High unknown: 48/77 (62%)	Possibly degraded prophage
candidate_219	Staphylococcus aureus subsp. a	17088bp	3_models	novel=True	26	1	0	0	0	1	0	7	8	3.8	no_hit		WEAK PHAGE SIGNAL	Weak structural: 1head+0tail+0conn+0lysis (4%)	AMG/moron-heavy: 7/26	Possibly degraded prophage
candidate_222	Clostridium perfringens str. 1	15422bp	2_models	novel=True	21	0	1	0	0	0	1	3	12	4.8	no_hit		WEAK PHAGE SIGNAL	Weak structural: 0head+1tail+0conn+0lysis (5%)	High unknown: 12/21 (57%)	Possibly degraded prophage
candidate_224	Clostridium perfringens str. 1	38000bp	2_models	novel=True	54	0	1	0	0	0	8	4	36	1.9	no_hit		WEAK PHAGE SIGNAL	Weak structural: 0head+1tail+0conn+0lysis (2%)	High unknown: 36/54 (67%)	Possibly degraded prophage
candidate_229	Streptomyces avermitilis MA-46	31437bp	2_models	novel=True	47	1	1	0	0	2	5	3	29	4.3	no_hit		WEAK PHAGE SIGNAL	Weak structural: 1head+1tail+0conn+0lysis (4%)	High unknown: 29/47 (62%)	Possibly degraded prophage
candidate_230	Streptomyces avermitilis MA-46	34670bp	3_models	novel=True	31	1	0	0	0	2	1	9	15	3.2	no_hit		WEAK PHAGE SIGNAL	Weak structural: 1head+0tail+0conn+0lysis (3%)	AMG/moron-heavy: 9/31	Possibly degraded prophage
candidate_231	Streptomyces avermitilis MA-46	54000bp	6_models	novel=True	66	1	0	0	0	5	14	9	31	1.5	no_hit		WEAK PHAGE SIGNAL	Weak structural: 1head+0tail+0conn+0lysis (2%); Integration/excision genes: 5		Possibly degraded prophage
candidate_232	Streptomyces avermitilis MA-46	63221bp	5_models	novel=True	74	1	1	0	0	0	7	8	47	2.7	no_hit		WEAK PHAGE SIGNAL	Weak structural: 1head+1tail+0conn+0lysis (3%)	High unknown: 47/74 (64%)	Possibly degraded prophage
candidate_233	Streptomyces avermitilis MA-46	50000bp	2_models	novel=True	47	1	0	0	0	0	9	9	18	2.1	no_hit		WEAK PHAGE SIGNAL	Weak structural: 1head+0tail+0conn+0lysis (2%)		Possibly degraded prophage
candidate_235	Bacillus halodurans C-125	48000bp	3_models	novel=True	64	0	1	1	0	1	6	8	41	3.1	no_hit		WEAK PHAGE SIGNAL	Weak structural: 0head+1tail+1conn+0lysis (3%)	High unknown: 41/64 (64%)	Possibly degraded prophage
candidate_236	Bacillus halodurans C-125	43000bp	2_models	novel=True	43	1	0	0	1	3	4	5	26	4.7	no_hit		WEAK PHAGE SIGNAL	Weak structural: 1head+0tail+0conn+1lysis (5%); Integration/excision genes: 3	High unknown: 26/43 (60%)	Possibly degraded prophage
candidate_242	Pseudomonas aeruginosa LESB61	47000bp	5_models	novel=True	51	0	0	0	2	0	6	7	33	3.9	no_hit		WEAK PHAGE SIGNAL	Weak structural: 0head+0tail+0conn+2lysis (4%)	High unknown: 33/51 (65%)	Possibly degraded prophage
candidate_249	Mycobacterium tuberculosis H37	40000bp	2_models	novel=True	27	0	1	0	0	0	1	18	7	3.7	no_hit		WEAK PHAGE SIGNAL	Weak structural: 0head+1tail+0conn+0lysis (4%)	AMG/moron-heavy: 18/27	Possibly degraded prophage
candidate_251	Salmonella enterica subsp. ent	70783bp	4_models	novel=True	62	0	0	0	1	0	4	22	22	1.6	no_hit		WEAK PHAGE SIGNAL	Weak structural: 0head+0tail+0conn+1lysis (2%)	AMG/moron-heavy: 22/62	Possibly degraded prophage
candidate_267	Lactobacillus plantarum WCFS1	45000bp	5_models	novel=True	49	1	1	0	0	1	6	4	31	4.1	no_hit		WEAK PHAGE SIGNAL	Weak structural: 1head+1tail+0conn+0lysis (4%)	High unknown: 31/49 (63%)	Possibly degraded prophage
candidate_268	Lactobacillus plantarum WCFS1	22144bp	2_models	novel=True	30	0	0	0	1	7	2	15	5	3.3	no_hit		WEAK PHAGE SIGNAL	Weak structural: 0head+0tail+0conn+1lysis (3%); Integration/excision genes: 7	AMG/moron-heavy: 15/30	Possibly degraded prophage
candidate_269	Lactobacillus plantarum WCFS1	30312bp	2_models	novel=True	37	0	1	0	0	0	3	9	18	2.7	no_hit		WEAK PHAGE SIGNAL	Weak structural: 0head+1tail+0conn+0lysis (3%)	AMG/moron-heavy: 9/37	Possibly degraded prophage
candidate_272	Pseudomonas aeruginosa M18	73000bp	8_models	novel=True	74	0	0	0	2	3	9	14	41	2.7	no_hit		WEAK PHAGE SIGNAL	Weak structural: 0head+0tail+0conn+2lysis (3%); Integration/excision genes: 3	High unknown: 41/74 (55%)	Possibly degraded prophage
candidate_277	Pseudomonas aeruginosa PA3	74000bp	11_models	novel=True	89	0	0	0	2	1	13	17	51	2.2	no_hit		WEAK PHAGE SIGNAL	Weak structural: 0head+0tail+0conn+2lysis (2%)	High unknown: 51/89 (57%)	Possibly degraded prophage
candidate_281	Pseudomonas aeruginosa LES433	51000bp	7_models	novel=True	57	0	0	0	2	0	6	9	37	3.5	no_hit		WEAK PHAGE SIGNAL	Weak structural: 0head+0tail+0conn+2lysis (4%)	High unknown: 37/57 (65%)	Possibly degraded prophage
candidate_282	Pseudomonas aeruginosa LES433	48620bp	4_models	novel=True	46	0	1	0	0	12	13	6	12	2.2	no_hit		WEAK PHAGE SIGNAL	Weak structural: 0head+1tail+0conn+0lysis (2%); Integration/excision genes: 12		Possibly degraded prophage
candidate_283	Pseudomonas aeruginosa LES433	51000bp	4_models	novel=True	63	1	1	0	1	4	8	12	34	4.8	no_hit		WEAK PHAGE SIGNAL	Weak structural: 1head+1tail+0conn+1lysis (5%); Integration/excision genes: 4	High unknown: 34/63 (54%)	Possibly degraded prophage
candidate_285	Pseudomonas aeruginosa LES433	34905bp	3_models	novel=True	34	0	0	0	1	4	4	2	18	2.9	no_hit		WEAK PHAGE SIGNAL	Weak structural: 0head+0tail+0conn+1lysis (3%); Integration/excision genes: 4	High unknown: 18/34 (53%)	Possibly degraded prophage
candidate_287	Pseudomonas aeruginosa SCV2026	51000bp	4_models	novel=True	57	0	0	0	2	0	6	8	38	3.5	no_hit		WEAK PHAGE SIGNAL	Weak structural: 0head+0tail+0conn+2lysis (4%)	High unknown: 38/57 (67%)	Possibly degraded prophage
candidate_288	Pseudomonas aeruginosa SCV2026	74000bp	5_models	novel=True	87	1	1	0	1	6	14	15	46	3.4	no_hit		WEAK PHAGE SIGNAL	Weak structural: 1head+1tail+0conn+1lysis (3%); Integration/excision genes: 6	High unknown: 46/87 (53%)	Possibly degraded prophage
candidate_290	Pseudomonas aeruginosa SCV2026	20133bp	5_models	novel=True	34	1	0	0	0	0	2	3	25	2.9	no_hit		WEAK PHAGE SIGNAL	Weak structural: 1head+0tail+0conn+0lysis (3%)	High unknown: 25/34 (74%)	Possibly degraded prophage
candidate_291	Pseudomonas aeruginosa SCV2026	96823bp	12_models	novel=True	128	1	2	0	1	4	19	20	67	3.1	no_hit		WEAK PHAGE SIGNAL	Weak structural: 1head+2tail+0conn+1lysis (3%); Integration/excision genes: 4	High unknown: 67/128 (52%)	Possibly degraded prophage
candidate_293	Escherichia coli K12	17284bp	2_models	novel=True	25	0	0	0	1	0	3	9	11	4	no_hit		WEAK PHAGE SIGNAL	Weak structural: 0head+0tail+0conn+1lysis (4%)	AMG/moron-heavy: 9/25	Possibly degraded prophage
candidate_295	Escherichia coli K12	30000bp	2_models	novel=True	24	0	1	0	0	0	3	5	9	4.2	no_hit		WEAK PHAGE SIGNAL	Weak structural: 0head+1tail+0conn+0lysis (4%)	AMG/moron-heavy: 5/24	Possibly degraded prophage
candidate_296	Bacillus subtilis subsp. subti	68000bp	6_models	novel=True	70	0	2	0	1	0	6	7	44	4.3	no_hit		WEAK PHAGE SIGNAL	Weak structural: 0head+2tail+0conn+1lysis (4%)	High unknown: 44/70 (63%)	Possibly degraded prophage
candidate_303	Salmonella typhimurium LT2	26499bp	2_models	novel=True	36	0	1	0	0	1	0	29	5	2.8	no_hit		WEAK PHAGE SIGNAL	Weak structural: 0head+1tail+0conn+0lysis (3%)	AMG/moron-heavy: 29/36	Possibly degraded prophage

## Sheet: PHROG test summary
Category	Pct_of_Total	Caduceus	DNABERT-2	Generanno	MegaDNA	NTv2	ProkBERT	Avg Sensitivity
Connector	1.5	0.99	0.86	0.92	0.08	0.81	0.84	0.75
DNA, RNA & Nucl. Metab.	9.8	0.98	0.91	0.92	0.26	0.83	0.88	0.8
Head & Packaging	6.7	0.98	0.91	0.94	0.31	0.87	0.9	0.82
Integration & Excision	0.5	0.97	0.79	0.81	0.14	0.66	0.72	0.68
Lysis	1.8	0.98	0.89	0.77	0.2	0.8	0.85	0.75
Moron & AMG	1.4	0.97	0.85	0.71	0.15	0.69	0.75	0.69
Tail	7.4	0.97	0.9	0.93	0.36	0.85	0.9	0.82
Transcription Regulation	1.3	0.99	0.82	0.86	0.11	0.75	0.81	0.72
Other	3	0.97	0.87	0.8	0.18	0.73	0.77	0.72
Unknown Function	27.8	0.98	0.87	0.83	0.12	0.77	0.84	0.74
No PHROG	38.7	0.97	0.82	0.67	0.06	0.61	0.82	0.66
Overall	100	0.98	0.86	0.79	0.15	0.72	0.84	0.72
Note: A high sensitivity can be driven by a high FPR, as in the case of Caduceus above

## Sheet: Gridsearch Best Hyperparam
model	window_size	norm_method	smooth_window	threshold	min_region_size	merge_gap	n_genomes	macro_mcc	macro_precision	macro_recall	macro_f1	micro_mcc	total_tp	total_tn	total_fp	total_fn
EVO2	2k	zscore	3	0.75	20000	1000	80	0.679134	0.714295	0.718344	0.663512	0.680092	8708	326812	3664	4098
NTv2	2k	zscore	3	0.5	25000	1000	80	0.657852	0.756081	0.627117	0.644304	0.666589	7140	328916	1560	5666
prokbert-mini	2k	zscore	5	0.5	25000	1000	80	0.656008	0.69665	0.68706	0.640276	0.662572	7915	327623	2853	4891
GENERANNO	2k	zscore	3	0.5	20000	1000	80	0.641919	0.632458	0.74246	0.623184	0.64034	8749	325264	5212	4057
megaDNA	2k	zscore	7	0.5	25000	1000	80	0.608617	0.627118	0.671091	0.594651	0.601079	7494	326383	4093	5312
prokbert-mini-long	2k	zscore	5	0.5	25000	1000	80	0.593654	0.645146	0.626626	0.575282	0.593745	6963	327170	3306	5843
CADUCEUS	2k	zscore	5	0.5	25000	1000	53	0.583246	0.615907	0.62503	0.567085	0.631488	4546	217359	2198	2867
prokbert-mini-c	2k	zscore	7	0.5	30000	1000	80	0.571501	0.603346	0.631924	0.550863	0.580833	7277	326101	4375	5529
DNABERT2	2k	zscore	7	0.5	30000	1000	80	0.424873	0.492162	0.43565	0.412656	0.441163	4378	327664	2812	8428
megaDNA	4k	zscore	7	0.75	25000	1000	80	0.636611	0.660314	0.676465	0.629066	0.638394	8110	326411	3370	5391
EVO2	4k	zscore	3	1	20000	1000	80	0.628277	0.654551	0.668555	0.617821	0.639432	8507	325721	4060	4994
GENERANNO	4k	zscore	3	0.5	30000	1000	80	0.617465	0.663233	0.640133	0.606842	0.621917	7889	326256	3525	5612
CADUCEUS	4k	zscore	7	0.75	30000	1000	80	0.560784	0.618775	0.573886	0.549444	0.557411	6290	327090	2691	7211
NTv2	4k	zscore	3	0.75	25000	1000	80	0.551074	0.572956	0.593798	0.54414	0.560105	6992	325842	3939	6509
DNABERT2	4k	zscore	7	0.5	25000	1000	80	0.386366	0.414928	0.444221	0.384478	0.368797	4668	323874	5907	8833
megaDNA	8k	zscore	7	1.25	25000	1000	80	0.635189	0.751514	0.602367	0.619715	0.627686	7760	326324	2170	7028
EVO2	8k	zscore	3	1.25	20000	1000	80	0.590569	0.608585	0.646064	0.58054	0.605488	8881	323584	4910	5907
CADUCEUS	8k	zscore	3	1	30000	1000	80	0.575047	0.693248	0.550625	0.556787	0.546206	6529	325865	2629	8259
NTv2	8k	zscore	7	0.5	25000	1000	80	0.567883	0.615051	0.605055	0.558705	0.554329	7798	323722	4772	6990
GENERANNO	8k	zscore	3	0.5	35000	1000	80	0.536784	0.560222	0.622002	0.526288	0.437918	8400	315007	13487	6388

## Sheet: Gridsearch Results
model	window_size	norm_method	smooth_window	threshold	min_region_size	merge_gap	n_genomes	macro_mcc	macro_precision	macro_recall	macro_f1	micro_mcc	total_tp	total_tn	total_fp	total_fn
CADUCEUS	2k	zscore	3	0.5	20000	1000	53	0.564377	0.619571	0.577551	0.55132	0.609893	4151	217686	1871	3262
CADUCEUS	2k	zscore	3	0.5	25000	1000	53	0.578379	0.679002	0.554338	0.560622	0.628836	3939	218364	1193	3474
CADUCEUS	2k	zscore	3	0.5	30000	1000	53	0.51926	0.614797	0.486203	0.503528	0.603749	3491	218675	882	3922
CADUCEUS	2k	zscore	3	0.5	35000	1000	53	0.478722	0.580726	0.436495	0.464409	0.578079	3156	218818	739	4257
CADUCEUS	2k	zscore	3	0.5	40000	1000	53	0.383051	0.489558	0.333809	0.36891	0.49123	2294	219015	542	5119
CADUCEUS	2k	zscore	3	0.75	20000	1000	53	0.540188	0.649254	0.513226	0.521421	0.593778	3629	218319	1238	3784
CADUCEUS	2k	zscore	3	0.75	25000	1000	53	0.520135	0.637469	0.473963	0.501507	0.609672	3441	218824	733	3972
CADUCEUS	2k	zscore	3	0.75	30000	1000	53	0.433867	0.533562	0.38931	0.420885	0.573959	3008	218971	586	4405
CADUCEUS	2k	zscore	3	0.75	35000	1000	53	0.404925	0.511717	0.349968	0.392487	0.545219	2634	219137	420	4779
CADUCEUS	2k	zscore	3	0.75	40000	1000	53	0.312803	0.417355	0.259521	0.29945	0.471296	1927	219301	256	5486
CADUCEUS	2k	zscore	3	1	20000	1000	53	0.490317	0.658608	0.426442	0.463911	0.566614	3089	218768	789	4324
CADUCEUS	2k	zscore	3	1	25000	1000	53	0.437234	0.578467	0.371703	0.41726	0.55744	2814	219038	519	4599
CADUCEUS	2k	zscore	3	1	30000	1000	53	0.349899	0.438118	0.307866	0.338992	0.516594	2395	219145	412	5018
CADUCEUS	2k	zscore	3	1	35000	1000	53	0.324479	0.438901	0.268571	0.309027	0.478504	1954	219331	226	5459
CADUCEUS	2k	zscore	3	1	40000	1000	53	0.225999	0.287238	0.186785	0.219174	0.383542	1232	219443	114	6181
CADUCEUS	2k	zscore	3	1.25	20000	1000	53	0.418155	0.54868	0.34752	0.402638	0.502708	2375	219026	531	5038
CADUCEUS	2k	zscore	3	1.25	25000	1000	53	0.387013	0.531729	0.311514	0.367211	0.493729	2169	219207	350	5244
CADUCEUS	2k	zscore	3	1.25	30000	1000	53	0.310772	0.428007	0.247887	0.295309	0.45463	1749	219372	185	5664
CADUCEUS	2k	zscore	3	1.25	35000	1000	53	0.257867	0.322885	0.215751	0.251365	0.415399	1436	219432	125	5977
CADUCEUS	2k	zscore	3	1.25	40000	1000	53	0.181648	0.234318	0.146368	0.17598	0.353079	1039	219467	90	6374
CADUCEUS	2k	zscore	3	1.5	20000	1000	53	0.308582	0.412774	0.255551	0.294792	0.422856	1683	219185	372	5730
CADUCEUS	2k	zscore	3	1.5	25000	1000	53	0.30855	0.413341	0.24874	0.294919	0.434907	1616	219371	186	5797
CADUCEUS	2k	zscore	3	1.5	30000	1000	53	0.242846	0.312396	0.198556	0.234527	0.414019	1338	219526	31	6075
CADUCEUS	2k	zscore	3	1.5	35000	1000	53	0.216367	0.282574	0.171588	0.208771	0.383569	1124	219555	2	6289
CADUCEUS	2k	zscore	3	1.5	40000	1000	53	0.148133	0.207077	0.110627	0.140505	0.343551	903	219555	2	6510
CADUCEUS	2k	zscore	3	2	20000	1000	53	0.222124	0.307039	0.169973	0.211689	0.371309	1178	219424	133	6235
CADUCEUS	2k	zscore	3	2	25000	1000	53	0.210395	0.301887	0.156174	0.197729	0.366096	1073	219507	50	6340
CADUCEUS	2k	zscore	3	2	30000	1000	53	0.161812	0.226415	0.123198	0.153226	0.337587	870	219557	0	6543
CADUCEUS	2k	zscore	3	2	35000	1000	53	0.135528	0.188679	0.104482	0.128074	0.293898	660	219557	0	6753
CADUCEUS	2k	zscore	3	2	40000	1000	53	0.0974312	0.150943	0.0705169	0.0888448	0.251321	483	219557	0	6930
CADUCEUS	2k	zscore	5	0.5	20000	1000	53	0.564464	0.558528	0.648169	0.550082	0.609362	4755	216441	3116	2658
CADUCEUS	2k	zscore	5	0.5	25000	1000	53	0.583246	0.615907	0.62503	0.567085	0.631488	4546	217359	2198	2867
CADUCEUS	2k	zscore	5	0.5	30000	1000	53	0.546192	0.571243	0.570355	0.536865	0.623527	4179	217881	1676	3234
CADUCEUS	2k	zscore	5	0.5	35000	1000	53	0.514913	0.562597	0.51958	0.503901	0.599992	3800	218134	1423	3613
CADUCEUS	2k	zscore	5	0.5	40000	1000	53	0.458205	0.532599	0.445882	0.444469	0.544514	3148	218371	1186	4265
CADUCEUS	2k	zscore	5	0.75	20000	1000	53	0.560228	0.624557	0.575063	0.542778	0.607316	4031	217857	1700	3382
CADUCEUS	2k	zscore	5	0.75	25000	1000	53	0.567295	0.644968	0.551918	0.552567	0.628011	3869	218459	1098	3544
CADUCEUS	2k	zscore	5	0.75	30000	1000	53	0.513487	0.588483	0.494411	0.498784	0.612989	3519	218759	798	3894
CADUCEUS	2k	zscore	5	0.75	35000	1000	53	0.490381	0.588911	0.452781	0.475601	0.594641	3218	218938	619	4195
CADUCEUS	2k	zscore	5	0.75	40000	1000	53	0.375067	0.462478	0.338984	0.362796	0.507435	2382	219067	490	5031
CADUCEUS	2k	zscore	5	1	20000	1000	53	0.532913	0.632574	0.510242	0.512239	0.578165	3419	218423	1134	3994
CADUCEUS	2k	zscore	5	1	25000	1000	53	0.500549	0.607242	0.460964	0.483095	0.58396	3211	218815	742	4202
CADUCEUS	2k	zscore	5	1	30000	1000	53	0.438054	0.540403	0.393027	0.424352	0.55547	2840	218981	576	4573
CADUCEUS	2k	zscore	5	1	35000	1000	53	0.389148	0.494509	0.343971	0.374496	0.512429	2389	219110	447	5024
CADUCEUS	2k	zscore	5	1	40000	1000	53	0.311514	0.389253	0.265154	0.303176	0.452548	1787	219310	247	5626
CADUCEUS	2k	zscore	5	1.25	20000	1000	53	0.458477	0.5813	0.41361	0.437701	0.526015	2761	218738	819	4652
CADUCEUS	2k	zscore	5	1.25	25000	1000	53	0.424081	0.542258	0.372541	0.405455	0.516158	2514	218981	576	4899
CADUCEUS	2k	zscore	5	1.25	30000	1000	53	0.339246	0.419626	0.302341	0.327707	0.463352	2031	219092	465	5382
CADUCEUS	2k	zscore	5	1.25	35000	1000	53	0.292614	0.34496	0.263514	0.2859	0.439164	1722	219277	280	5691
CADUCEUS	2k	zscore	5	1.25	40000	1000	53	0.222422	0.270259	0.190079	0.21834	0.403193	1393	219394	163	6020
CADUCEUS	2k	zscore	5	1.5	20000	1000	53	0.347857	0.429255	0.308509	0.33605	0.436156	1879	219034	523	5534
CADUCEUS	2k	zscore	5	1.5	25000	1000	53	0.331928	0.412369	0.291873	0.320097	0.439927	1841	219126	431	5572
CADUCEUS	2k	zscore	5	1.5	30000	1000	53	0.271112	0.32355	0.242726	0.264057	0.412852	1558	219265	292	5855
CADUCEUS	2k	zscore	5	1.5	35000	1000	53	0.245995	0.290208	0.217467	0.241218	0.399623	1402	219357	200	6011
CADUCEUS	2k	zscore	5	1.5	40000	1000	53	0.175855	0.234733	0.137933	0.168758	0.359759	1038	219507	50	6375
CADUCEUS	2k	zscore	5	2	20000	1000	53	0.256342	0.337859	0.207617	0.24666	0.399013	1390	219367	190	6023
CADUCEUS	2k	zscore	5	2	25000	1000	53	0.247065	0.330642	0.195707	0.236638	0.393494	1282	219453	104	6131
CADUCEUS	2k	zscore	5	2	30000	1000	53	0.207183	0.283019	0.159145	0.197304	0.374375	1069	219557	0	6344
CADUCEUS	2k	zscore	5	2	35000	1000	53	0.186294	0.245283	0.146888	0.179363	0.357646	976	219557	0	6437
CADUCEUS	2k	zscore	5	2	40000	1000	53	0.118267	0.169811	0.0867955	0.111202	0.300523	690	219557	0	6723
CADUCEUS	2k	zscore	7	0.5	20000	1000	53	0.558303	0.528436	0.683454	0.540154	0.594414	5038	215365	4192	2375
CADUCEUS	2k	zscore	7	0.5	25000	1000	53	0.580533	0.576898	0.6686	0.563303	0.62049	4864	216464	3093	2549
CADUCEUS	2k	zscore	7	0.5	30000	1000	53	0.576065	0.589149	0.625133	0.56448	0.635357	4598	217337	2220	2815
CADUCEUS	2k	zscore	7	0.5	35000	1000	53	0.514194	0.527836	0.546798	0.506447	0.609401	4127	217721	1836	3286
CADUCEUS	2k	zscore	7	0.5	40000	1000	53	0.468969	0.500938	0.488131	0.459003	0.564342	3584	217919	1638	3829
CADUCEUS	2k	zscore	7	0.75	20000	1000	53	0.56468	0.607234	0.608453	0.54539	0.606913	4292	217361	2196	3121
CADUCEUS	2k	zscore	7	0.75	25000	1000	53	0.568975	0.612088	0.59052	0.553944	0.622981	4158	217908	1649	3255
CADUCEUS	2k	zscore	7	0.75	30000	1000	53	0.537911	0.583511	0.543354	0.525797	0.617792	3882	218283	1274	3531
CADUCEUS	2k	zscore	7	0.75	35000	1000	53	0.501607	0.580017	0.487909	0.485758	0.580908	3448	218417	1140	3965
CADUCEUS	2k	zscore	7	0.75	40000	1000	53	0.413501	0.496853	0.390425	0.398375	0.5162	2689	218724	833	4724
CADUCEUS	2k	zscore	7	1	20000	1000	53	0.541559	0.618735	0.536633	0.522686	0.587687	3622	218236	1321	3791
CADUCEUS	2k	zscore	7	1	25000	1000	53	0.505198	0.595667	0.481289	0.488778	0.587536	3351	218660	897	4062
CADUCEUS	2k	zscore	7	1	30000	1000	53	0.469107	0.563587	0.437315	0.453275	0.573903	3091	218857	700	4322
CADUCEUS	2k	zscore	7	1	35000	1000	53	0.408439	0.478794	0.387615	0.396653	0.531456	2612	219017	540	4801
CADUCEUS	2k	zscore	7	1	40000	1000	53	0.306313	0.34109	0.287704	0.303402	0.454141	1925	219147	410	5488
CADUCEUS	2k	zscore	7	1.25	20000	1000	53	0.487971	0.601445	0.458956	0.464876	0.527137	2860	218598	959	4553
CADUCEUS	2k	zscore	7	1.25	25000	1000	53	0.450477	0.562234	0.408411	0.430969	0.520165	2598	218908	649	4815
CADUCEUS	2k	zscore	7	1.25	30000	1000	53	0.351603	0.41792	0.323388	0.341168	0.466756	2104	219024	533	5309
CADUCEUS	2k	zscore	7	1.25	35000	1000	53	0.305092	0.341507	0.284001	0.3011	0.449778	1820	219245	312	5593
CADUCEUS	2k	zscore	7	1.25	40000	1000	53	0.260743	0.307566	0.228202	0.257073	0.427956	1571	219370	187	5842
CADUCEUS	2k	zscore	7	1.5	20000	1000	53	0.360727	0.433824	0.330018	0.348927	0.449217	2025	218953	604	5388
CADUCEUS	2k	zscore	7	1.5	25000	1000	53	0.30942	0.354084	0.294164	0.301904	0.435947	1899	219002	555	5514
CADUCEUS	2k	zscore	7	1.5	30000	1000	53	0.267943	0.304648	0.25094	0.263122	0.413661	1659	219134	423	5754
CADUCEUS	2k	zscore	7	1.5	35000	1000	53	0.256199	0.289143	0.236496	0.252687	0.416717	1565	219288	269	5848
CADUCEUS	2k	zscore	7	1.5	40000	1000	53	0.211494	0.252492	0.181842	0.208707	0.397136	1313	219443	114	6100
CADUCEUS	2k	zscore	7	2	20000	1000	53	0.2664	0.339796	0.224871	0.257612	0.399604	1469	219272	285	5944
CADUCEUS	2k	zscore	7	2	25000	1000	53	0.239894	0.299679	0.20349	0.233377	0.397024	1367	219380	177	6046
CADUCEUS	2k	zscore	7	2	30000	1000	53	0.212572	0.264922	0.177009	0.207186	0.386038	1210	219483	74	6203
CADUCEUS	2k	zscore	7	2	35000	1000	53	0.204792	0.272927	0.160424	0.196648	0.361922	1046	219511	46	6367
CADUCEUS	2k	zscore	7	2	40000	1000	53	0.127756	0.178587	0.0958836	0.121429	0.312707	793	219511	46	6620
DNABERT2	2k	zscore	3	0.5	20000	1000	80	0.364414	0.409456	0.3796	0.370892	0.371663	4037	326160	4316	8769
DNABERT2	2k	zscore	3	0.5	25000	1000	80	0.348151	0.423457	0.323437	0.346893	0.381024	3362	328196	2280	9444
DNABERT2	2k	zscore	3	0.5	30000	1000	80	0.316075	0.435731	0.265808	0.304429	0.373993	2875	329026	1450	9931
DNABERT2	2k	zscore	3	0.5	35000	1000	80	0.268966	0.389626	0.209384	0.254106	0.342818	2257	329548	928	10549
DNABERT2	2k	zscore	3	0.5	40000	1000	80	0.184183	0.267563	0.142856	0.173232	0.301429	1567	330043	433	11239
DNABERT2	2k	zscore	3	0.75	20000	1000	80	0.345932	0.430194	0.322187	0.343503	0.383081	3339	328300	2176	9467
DNABERT2	2k	zscore	3	0.75	25000	1000	80	0.33211	0.438426	0.28041	0.322249	0.37899	2819	329229	1247	9987
DNABERT2	2k	zscore	3	0.75	30000	1000	80	0.266652	0.372176	0.212975	0.256053	0.342523	2310	329451	1025	10496
DNABERT2	2k	zscore	3	0.75	35000	1000	80	0.20422	0.290061	0.157372	0.193826	0.312807	1697	329995	481	11109
DNABERT2	2k	zscore	3	0.75	40000	1000	80	0.155076	0.223572	0.117735	0.1455	0.291033	1307	330278	198	11499
DNABERT2	2k	zscore	3	1	20000	1000	80	0.311792	0.41754	0.268166	0.301852	0.360382	2754	328971	1505	10052
DNABERT2	2k	zscore	3	1	25000	1000	80	0.285735	0.402105	0.227704	0.272718	0.346352	2315	329509	967	10491
DNABERT2	2k	zscore	3	1	30000	1000	80	0.230063	0.3364	0.175728	0.218291	0.314479	1912	329677	799	10894
DNABERT2	2k	zscore	3	1	35000	1000	80	0.180394	0.252624	0.139294	0.170943	0.299521	1468	330159	317	11338
DNABERT2	2k	zscore	3	1	40000	1000	80	0.140778	0.201186	0.107559	0.132084	0.281263	1184	330335	141	11622
DNABERT2	2k	zscore	3	1.25	20000	1000	80	0.26667	0.362663	0.223156	0.256363	0.330114	2268	329302	1174	10538
DNABERT2	2k	zscore	3	1.25	25000	1000	80	0.244546	0.34018	0.193481	0.234215	0.317035	1965	329626	850	10841
DNABERT2	2k	zscore	3	1.25	30000	1000	80	0.188879	0.263577	0.14869	0.181694	0.279933	1580	329732	744	11226
DNABERT2	2k	zscore	3	1.25	35000	1000	80	0.155922	0.217119	0.120679	0.147904	0.279138	1294	330176	300	11512
DNABERT2	2k	zscore	3	1.25	40000	1000	80	0.129045	0.179183	0.100081	0.122091	0.26959	1085	330350	126	11721
DNABERT2	2k	zscore	3	1.5	20000	1000	80	0.217506	0.309877	0.168424	0.207395	0.291755	1727	329647	829	11079
DNABERT2	2k	zscore	3	1.5	25000	1000	80	0.176251	0.24739	0.13603	0.169827	0.273268	1496	329785	691	11310
DNABERT2	2k	zscore	3	1.5	30000	1000	80	0.148068	0.222098	0.109868	0.13979	0.251007	1262	329895	581	11544
DNABERT2	2k	zscore	3	1.5	35000	1000	80	0.117475	0.172872	0.0853963	0.109904	0.262832	1042	330344	132	11764
DNABERT2	2k	zscore	3	1.5	40000	1000	80	0.0956672	0.135245	0.0711292	0.0907605	0.247236	906	330378	98	11900
DNABERT2	2k	zscore	3	2	20000	1000	80	0.0909542	0.146048	0.0609621	0.0850014	0.157887	629	329980	496	12177
DNABERT2	2k	zscore	3	2	25000	1000	80	0.064341	0.108548	0.0421934	0.0596003	0.133871	491	330024	452	12315
DNABERT2	2k	zscore	3	2	30000	1000	80	0.040938	0.06875	0.0273181	0.037728	0.106701	307	330202	274	12499
DNABERT2	2k	zscore	3	2	35000	1000	80	0.0259994	0.0375	0.0184961	0.0245062	0.116679	181	330476	0	12625
DNABERT2	2k	zscore	3	2	40000	1000	80	0.0259994	0.0375	0.0184961	0.0245062	0.116679	181	330476	0	12625
DNABERT2	2k	zscore	5	0.5	20000	1000	80	0.391442	0.391387	0.467251	0.392883	0.390145	4809	324588	5888	7997
DNABERT2	2k	zscore	5	0.5	25000	1000	80	0.413758	0.460948	0.433016	0.409723	0.416258	4321	327015	3461	8485
DNABERT2	2k	zscore	5	0.5	30000	1000	80	0.403626	0.503048	0.383144	0.390245	0.438502	3971	328421	2055	8835
DNABERT2	2k	zscore	5	0.5	35000	1000	80	0.321261	0.405432	0.295817	0.311265	0.386361	3116	328834	1642	9690
DNABERT2	2k	zscore	5	0.5	40000	1000	80	0.231746	0.299548	0.208258	0.225064	0.333629	2296	329315	1161	10510
DNABERT2	2k	zscore	5	0.75	20000	1000	80	0.357297	0.40771	0.359373	0.358563	0.390596	3712	327667	2809	9094
DNABERT2	2k	zscore	5	0.75	25000	1000	80	0.344846	0.435675	0.309696	0.338723	0.388726	3160	328802	1674	9646
DNABERT2	2k	zscore	5	0.75	30000	1000	80	0.301342	0.388985	0.255739	0.294346	0.367888	2731	329169	1307	10075
DNABERT2	2k	zscore	5	0.75	35000	1000	80	0.242051	0.322989	0.198043	0.233437	0.337526	2114	329700	776	10692
DNABERT2	2k	zscore	5	0.75	40000	1000	80	0.192906	0.263191	0.153862	0.184265	0.314928	1644	330096	380	11162
DNABERT2	2k	zscore	5	1	20000	1000	80	0.314644	0.405202	0.279554	0.305589	0.366854	2815	328990	1486	9991
DNABERT2	2k	zscore	5	1	25000	1000	80	0.300935	0.415871	0.245795	0.287467	0.356827	2450	329460	1016	10356
DNABERT2	2k	zscore	5	1	30000	1000	80	0.236289	0.323989	0.189958	0.227685	0.320427	2012	329599	877	10794
DNABERT2	2k	zscore	5	1	35000	1000	80	0.196208	0.268786	0.153557	0.187278	0.320213	1660	330136	340	11146
DNABERT2	2k	zscore	5	1	40000	1000	80	0.150632	0.214085	0.115382	0.141726	0.295078	1306	330317	159	11500
DNABERT2	2k	zscore	5	1.25	20000	1000	80	0.270633	0.359576	0.226925	0.260969	0.332599	2229	329420	1056	10577
DNABERT2	2k	zscore	5	1.25	25000	1000	80	0.244231	0.324243	0.197942	0.237138	0.318475	1965	329649	827	10841
DNABERT2	2k	zscore	5	1.25	30000	1000	80	0.195138	0.273079	0.152271	0.187266	0.287582	1627	329762	714	11179
DNABERT2	2k	zscore	5	1.25	35000	1000	80	0.165722	0.24197	0.12323	0.154764	0.287807	1310	330243	233	11496
DNABERT2	2k	zscore	5	1.25	40000	1000	80	0.142171	0.204332	0.10692	0.133208	0.281675	1174	330350	126	11632
DNABERT2	2k	zscore	5	1.5	20000	1000	80	0.224926	0.319698	0.172388	0.214717	0.289844	1679	329704	772	11127
DNABERT2	2k	zscore	5	1.5	25000	1000	80	0.168586	0.238192	0.131756	0.16181	0.26412	1422	329787	689	11384
DNABERT2	2k	zscore	5	1.5	30000	1000	80	0.138217	0.197197	0.104164	0.132817	0.241982	1191	329904	572	11615
DNABERT2	2k	zscore	5	1.5	35000	1000	80	0.115307	0.173493	0.082272	0.107353	0.254097	1003	330318	158	11803
DNABERT2	2k	zscore	5	1.5	40000	1000	80	0.0845019	0.123652	0.061518	0.0793459	0.235438	790	330422	54	12016
DNABERT2	2k	zscore	5	2	20000	1000	80	0.0843627	0.141197	0.0547262	0.0775872	0.148404	572	329999	477	12234
DNABERT2	2k	zscore	5	2	25000	1000	80	0.0643902	0.109579	0.0413377	0.0586575	0.136728	469	330111	365	12337
DNABERT2	2k	zscore	5	2	30000	1000	80	0.0342157	0.0625	0.0209554	0.029629	0.115036	227	330416	60	12579
DNABERT2	2k	zscore	5	2	35000	1000	80	0.0252145	0.0375	0.0174685	0.023509	0.112408	168	330476	0	12638
DNABERT2	2k	zscore	5	2	40000	1000	80	0.0252145	0.0375	0.0174685	0.023509	0.112408	168	330476	0	12638
DNABERT2	2k	zscore	7	0.5	20000	1000	80	0.387568	0.36333	0.500255	0.386988	0.381216	5113	323083	7393	7693
DNABERT2	2k	zscore	7	0.5	25000	1000	80	0.422782	0.449888	0.472787	0.41653	0.4143	4701	325958	4518	8105
DNABERT2	2k	zscore	7	0.5	30000	1000	80	0.424873	0.492162	0.43565	0.412656	0.441163	4378	327664	2812	8428
DNABERT2	2k	zscore	7	0.5	35000	1000	80	0.34537	0.405487	0.343056	0.33709	0.397803	3559	328212	2264	9247
DNABERT2	2k	zscore	7	0.5	40000	1000	80	0.2832	0.321662	0.280801	0.279535	0.358108	2879	328666	1810	9927
DNABERT2	2k	zscore	7	0.75	20000	1000	80	0.377671	0.4236	0.397127	0.37402	0.40218	4112	327062	3414	8694
DNABERT2	2k	zscore	7	0.75	25000	1000	80	0.384063	0.471203	0.368851	0.372835	0.418556	3732	328389	2087	9074
DNABERT2	2k	zscore	7	0.75	30000	1000	80	0.341345	0.407784	0.321232	0.333885	0.403479	3284	328895	1581	9522
DNABERT2	2k	zscore	7	0.75	35000	1000	80	0.273202	0.340263	0.24566	0.266645	0.361786	2591	329304	1172	10215
DNABERT2	2k	zscore	7	0.75	40000	1000	80	0.196437	0.241135	0.176095	0.192042	0.301987	1839	329607	869	10967
DNABERT2	2k	zscore	7	1	20000	1000	80	0.325516	0.402669	0.300764	0.318315	0.371749	2983	328767	1709	9823
DNABERT2	2k	zscore	7	1	25000	1000	80	0.3042	0.402588	0.256921	0.293263	0.357617	2551	329297	1179	10255
DNABERT2	2k	zscore	7	1	30000	1000	80	0.242656	0.313992	0.204476	0.236815	0.32544	2138	329459	1017	10668
DNABERT2	2k	zscore	7	1	35000	1000	80	0.214568	0.284847	0.174322	0.206978	0.320119	1846	329868	608	10960
DNABERT2	2k	zscore	7	1	40000	1000	80	0.170488	0.236206	0.134885	0.161466	0.306516	1447	330259	217	11359
DNABERT2	2k	zscore	7	1.25	20000	1000	80	0.258393	0.342736	0.218016	0.249816	0.324368	2164	329392	1084	10642
DNABERT2	2k	zscore	7	1.25	25000	1000	80	0.244584	0.328302	0.196978	0.236482	0.317806	1953	329659	817	10853
DNABERT2	2k	zscore	7	1.25	30000	1000	80	0.196192	0.279433	0.151078	0.187087	0.287555	1606	329798	678	11200
DNABERT2	2k	zscore	7	1.25	35000	1000	80	0.147493	0.206037	0.11307	0.140068	0.285761	1287	330252	224	11519
DNABERT2	2k	zscore	7	1.25	40000	1000	80	0.131325	0.181579	0.101649	0.124655	0.279102	1145	330361	115	11661
DNABERT2	2k	zscore	7	1.5	20000	1000	80	0.212741	0.305443	0.161517	0.202596	0.288112	1662	329708	768	11144
DNABERT2	2k	zscore	7	1.5	25000	1000	80	0.169427	0.240994	0.129515	0.162742	0.267931	1456	329780	696	11350
DNABERT2	2k	zscore	7	1.5	30000	1000	80	0.128642	0.181867	0.0974717	0.124458	0.237183	1186	329849	627	11620
DNABERT2	2k	zscore	7	1.5	35000	1000	80	0.0957446	0.136408	0.070381	0.0908196	0.25278	935	330387	89	11871
DNABERT2	2k	zscore	7	1.5	40000	1000	80	0.0862627	0.123711	0.0632035	0.0815086	0.246932	825	330461	15	11981
DNABERT2	2k	zscore	7	2	20000	1000	80	0.0674383	0.116053	0.0441146	0.0616172	0.133332	472	330066	410	12334
DNABERT2	2k	zscore	7	2	25000	1000	80	0.0640127	0.112382	0.0409109	0.0575662	0.132056	430	330153	323	12376
DNABERT2	2k	zscore	7	2	30000	1000	80	0.0384584	0.0625	0.0255907	0.0347752	0.122144	226	330447	29	12580
DNABERT2	2k	zscore	7	2	35000	1000	80	0.0339323	0.05	0.0238218	0.031676	0.12142	196	330476	0	12610
DNABERT2	2k	zscore	7	2	40000	1000	80	0.0268355	0.0375	0.0196741	0.0254473	0.0961763	123	330476	0	12683
EVO2	2k	zscore	3	0.5	20000	1000	80	0.652761	0.630246	0.75658	0.638215	0.653865	9144	324971	5505	3662
EVO2	2k	zscore	3	0.5	25000	1000	80	0.660123	0.663192	0.726389	0.647496	0.666099	8712	326317	4159	4094
EVO2	2k	zscore	3	0.5	30000	1000	80	0.664823	0.68996	0.702731	0.652712	0.67656	8472	327112	3364	4334
EVO2	2k	zscore	3	0.5	35000	1000	80	0.657153	0.71537	0.665881	0.642423	0.678482	8126	327754	2722	4680
EVO2	2k	zscore	3	0.5	40000	1000	80	0.571517	0.660029	0.563664	0.55259	0.606764	6694	328034	2442	6112
EVO2	2k	zscore	3	0.75	20000	1000	80	0.679134	0.714295	0.718344	0.663512	0.680092	8708	326812	3664	4098
EVO2	2k	zscore	3	0.75	25000	1000	80	0.670771	0.717787	0.696135	0.654369	0.680256	8279	327557	2919	4527
EVO2	2k	zscore	3	0.75	30000	1000	80	0.667656	0.725592	0.672241	0.653807	0.68475	8069	328028	2448	4737
EVO2	2k	zscore	3	0.75	35000	1000	80	0.632968	0.706918	0.625477	0.617586	0.663224	7520	328274	2202	5286
EVO2	2k	zscore	3	0.75	40000	1000	80	0.514668	0.612749	0.493983	0.495973	0.576933	5929	328488	1988	6877
EVO2	2k	zscore	3	1	20000	1000	80	0.671505	0.724671	0.688066	0.656048	0.681947	8252	327653	2823	4554
EVO2	2k	zscore	3	1	25000	1000	80	0.65697	0.714118	0.660666	0.643057	0.683639	7895	328264	2212	4911
EVO2	2k	zscore	3	1	30000	1000	80	0.649084	0.715721	0.640899	0.635659	0.680136	7647	328538	1938	5159
EVO2	2k	zscore	3	1	35000	1000	80	0.596173	0.679614	0.577618	0.581118	0.652955	7008	328766	1710	5798
EVO2	2k	zscore	3	1	40000	1000	80	0.491073	0.579959	0.463841	0.476386	0.570993	5520	328974	1502	7286
EVO2	2k	zscore	3	1.25	20000	1000	80	0.648988	0.709927	0.650145	0.635858	0.663873	7597	328173	2303	5209
EVO2	2k	zscore	3	1.25	25000	1000	80	0.633941	0.711086	0.614512	0.620092	0.663699	7162	328814	1662	5644
EVO2	2k	zscore	3	1.25	30000	1000	80	0.630976	0.723112	0.598474	0.616302	0.663833	6986	329061	1415	5820
EVO2	2k	zscore	3	1.25	35000	1000	80	0.548296	0.630254	0.520459	0.535389	0.613733	6026	329217	1259	6780
EVO2	2k	zscore	3	1.25	40000	1000	80	0.4669	0.574306	0.424147	0.449857	0.554319	4906	329484	992	7900
EVO2	2k	zscore	3	1.5	20000	1000	80	0.621181	0.714872	0.598919	0.603918	0.626054	6544	328773	1703	6262
EVO2	2k	zscore	3	1.5	25000	1000	80	0.591502	0.680628	0.562476	0.576131	0.619131	6145	329175	1301	6661
EVO2	2k	zscore	3	1.5	30000	1000	80	0.567987	0.658533	0.534379	0.553101	0.611995	5898	329351	1125	6908
EVO2	2k	zscore	3	1.5	35000	1000	80	0.511198	0.591486	0.47663	0.499789	0.578053	5224	329535	941	7582
EVO2	2k	zscore	3	1.5	40000	1000	80	0.438621	0.541959	0.387975	0.424602	0.52626	4300	329749	727	8506
EVO2	2k	zscore	3	2	20000	1000	80	0.542677	0.629339	0.511785	0.528566	0.590399	5495	329430	1046	7311
EVO2	2k	zscore	3	2	25000	1000	80	0.535236	0.62513	0.494014	0.522583	0.593367	5321	329711	765	7485
EVO2	2k	zscore	3	2	30000	1000	80	0.510761	0.603405	0.465258	0.498137	0.581491	5016	329859	617	7790
EVO2	2k	zscore	3	2	35000	1000	80	0.44306	0.526627	0.402651	0.431517	0.538346	4352	329895	581	8454
EVO2	2k	zscore	3	2	40000	1000	80	0.360044	0.447778	0.316835	0.347339	0.48678	3532	330042	434	9274
EVO2	2k	zscore	5	0.5	20000	1000	80	0.624898	0.558737	0.790142	0.606799	0.622478	9532	322608	7868	3274
EVO2	2k	zscore	5	0.5	25000	1000	80	0.639891	0.616929	0.748206	0.623969	0.639172	9092	324462	6014	3714
EVO2	2k	zscore	5	0.5	30000	1000	80	0.644661	0.652664	0.723094	0.626524	0.645889	8731	325522	4954	4075
EVO2	2k	zscore	5	0.5	35000	1000	80	0.648155	0.67859	0.692144	0.632381	0.65332	8355	326541	3935	4451
EVO2	2k	zscore	5	0.5	40000	1000	80	0.580676	0.647624	0.600807	0.560178	0.59883	7173	326937	3539	5633
EVO2	2k	zscore	5	0.75	20000	1000	80	0.664794	0.657785	0.75355	0.648176	0.657486	9064	325288	5188	3742
EVO2	2k	zscore	5	0.75	25000	1000	80	0.670111	0.699066	0.723279	0.652115	0.66605	8637	326457	4019	4169
EVO2	2k	zscore	5	0.75	30000	1000	80	0.653751	0.683112	0.693787	0.638782	0.666051	8321	327034	3442	4485
EVO2	2k	zscore	5	0.75	35000	1000	80	0.637374	0.69719	0.650969	0.620817	0.658516	7888	327545	2931	4918
EVO2	2k	zscore	5	0.75	40000	1000	80	0.543181	0.633773	0.541285	0.521473	0.581463	6367	327878	2598	6439
EVO2	2k	zscore	5	1	20000	1000	80	0.665366	0.703863	0.70772	0.64748	0.668013	8528	326727	3749	4278
EVO2	2k	zscore	5	1	25000	1000	80	0.655548	0.689241	0.689757	0.640437	0.671096	8175	327448	3028	4631
EVO2	2k	zscore	5	1	30000	1000	80	0.649123	0.702976	0.661974	0.634396	0.672566	7912	327924	2552	4894
EVO2	2k	zscore	5	1	35000	1000	80	0.620195	0.694262	0.617723	0.603887	0.652747	7382	328200	2276	5424
EVO2	2k	zscore	5	1	40000	1000	80	0.498436	0.571125	0.494586	0.481436	0.569456	5878	328379	2097	6928
EVO2	2k	zscore	5	1.25	20000	1000	80	0.639418	0.68005	0.665649	0.624933	0.650585	7741	327552	2924	5065
EVO2	2k	zscore	5	1.25	25000	1000	80	0.624828	0.669317	0.638477	0.611628	0.651193	7420	328097	2379	5386
EVO2	2k	zscore	5	1.25	30000	1000	80	0.618378	0.682956	0.618464	0.602582	0.647704	7162	328403	2073	5644
EVO2	2k	zscore	5	1.25	35000	1000	80	0.545616	0.619158	0.540851	0.528136	0.60086	6225	328627	1849	6581
EVO2	2k	zscore	5	1.25	40000	1000	80	0.468195	0.538296	0.458584	0.452524	0.54693	5252	328825	1651	7554
EVO2	2k	zscore	5	1.5	20000	1000	80	0.605975	0.674012	0.608826	0.588633	0.610298	6649	328205	2271	6157
EVO2	2k	zscore	5	1.5	25000	1000	80	0.573659	0.635379	0.570895	0.558144	0.601776	6215	328665	1811	6591
EVO2	2k	zscore	5	1.5	30000	1000	80	0.566127	0.636121	0.552942	0.551027	0.603175	6088	328888	1588	6718
EVO2	2k	zscore	5	1.5	35000	1000	80	0.506919	0.572433	0.494761	0.492559	0.57014	5435	329079	1397	7371
EVO2	2k	zscore	5	1.5	40000	1000	80	0.42861	0.500877	0.408422	0.41502	0.528497	4675	329284	1192	8131
EVO2	2k	zscore	5	2	20000	1000	80	0.542165	0.617002	0.523691	0.528078	0.583613	5557	329202	1274	7249
EVO2	2k	zscore	5	2	25000	1000	80	0.531908	0.603139	0.507819	0.519551	0.586016	5388	329481	995	7418
EVO2	2k	zscore	5	2	30000	1000	80	0.524743	0.608451	0.491004	0.511088	0.578774	5161	329630	846	7645
EVO2	2k	zscore	5	2	35000	1000	80	0.462064	0.536263	0.431197	0.450656	0.542872	4528	329758	718	8278
EVO2	2k	zscore	5	2	40000	1000	80	0.385561	0.477295	0.340268	0.372531	0.492737	3631	330016	460	9175
EVO2	2k	zscore	7	0.5	20000	1000	80	0.608527	0.518228	0.815355	0.586057	0.607938	9864	320909	9567	2942
EVO2	2k	zscore	7	0.5	25000	1000	80	0.637685	0.592246	0.777423	0.620091	0.629672	9473	323118	7358	3333
EVO2	2k	zscore	7	0.5	30000	1000	80	0.632307	0.620556	0.740365	0.61207	0.627735	8940	324308	6168	3866
EVO2	2k	zscore	7	0.5	35000	1000	80	0.641498	0.652923	0.714107	0.623934	0.63988	8650	325455	5021	4156
EVO2	2k	zscore	7	0.5	40000	1000	80	0.599662	0.638651	0.646854	0.580849	0.60457	7734	326018	4458	5072
EVO2	2k	zscore	7	0.75	20000	1000	80	0.65737	0.629523	0.778782	0.637053	0.644188	9263	324294	6182	3543
EVO2	2k	zscore	7	0.75	25000	1000	80	0.652947	0.664305	0.731041	0.632957	0.649096	8794	325517	4959	4012
EVO2	2k	zscore	7	0.75	30000	1000	80	0.643219	0.661608	0.704804	0.626178	0.649105	8475	326160	4316	4331
EVO2	2k	zscore	7	0.75	35000	1000	80	0.64043	0.686537	0.671631	0.623255	0.646547	8061	326857	3619	4745
EVO2	2k	zscore	7	0.75	40000	1000	80	0.556821	0.636149	0.570672	0.534091	0.580586	6701	327246	3230	6105
EVO2	2k	zscore	7	1	20000	1000	80	0.651649	0.657076	0.726412	0.634739	0.651683	8637	325935	4541	4169
EVO2	2k	zscore	7	1	25000	1000	80	0.652359	0.682894	0.698643	0.634729	0.662328	8302	326945	3531	4504
EVO2	2k	zscore	7	1	30000	1000	80	0.639588	0.680722	0.672814	0.62275	0.657205	7983	327342	3134	4823
EVO2	2k	zscore	7	1	35000	1000	80	0.610836	0.662374	0.6264	0.595844	0.636875	7399	327719	2757	5407
EVO2	2k	zscore	7	1	40000	1000	80	0.498912	0.555605	0.511648	0.481971	0.56154	5984	327987	2489	6822
EVO2	2k	zscore	7	1.25	20000	1000	80	0.651743	0.683479	0.692598	0.636231	0.647159	7991	327005	3471	4815
EVO2	2k	zscore	7	1.25	25000	1000	80	0.632087	0.670937	0.660188	0.617161	0.644266	7584	327627	2849	5222
EVO2	2k	zscore	7	1.25	30000	1000	80	0.620007	0.690679	0.625827	0.601212	0.630705	7086	328059	2417	5720
EVO2	2k	zscore	7	1.25	35000	1000	80	0.560398	0.619471	0.56787	0.54424	0.591279	6310	328245	2231	6496
EVO2	2k	zscore	7	1.25	40000	1000	80	0.475918	0.537393	0.477908	0.459561	0.53562	5325	328432	2044	7481
EVO2	2k	zscore	7	1.5	20000	1000	80	0.589701	0.6495	0.6039	0.570957	0.593901	6556	327905	2571	6250
EVO2	2k	zscore	7	1.5	25000	1000	80	0.568291	0.621025	0.577253	0.552984	0.594798	6299	328356	2120	6507
EVO2	2k	zscore	7	1.5	30000	1000	80	0.559983	0.620841	0.559313	0.544635	0.594975	6156	328586	1890	6650
EVO2	2k	zscore	7	1.5	35000	1000	80	0.497654	0.556965	0.498168	0.481334	0.559413	5469	328782	1694	7337
EVO2	2k	zscore	7	1.5	40000	1000	80	0.438026	0.505257	0.430911	0.421921	0.524048	4861	328909	1567	7945
EVO2	2k	zscore	7	2	20000	1000	80	0.530535	0.590833	0.524322	0.516566	0.572948	5538	328992	1484	7268
EVO2	2k	zscore	7	2	25000	1000	80	0.527339	0.592962	0.511998	0.513849	0.577976	5390	329312	1164	7416
EVO2	2k	zscore	7	2	30000	1000	80	0.50026	0.56865	0.48189	0.486251	0.561358	5027	329462	1014	7779
EVO2	2k	zscore	7	2	35000	1000	80	0.44872	0.507974	0.434545	0.436189	0.534477	4579	329536	940	8227
EVO2	2k	zscore	7	2	40000	1000	80	0.37952	0.445619	0.35305	0.369093	0.487414	3777	329747	729	9029
GENERANNO	2k	zscore	3	0.5	20000	1000	80	0.641919	0.632458	0.74246	0.623184	0.64034	8749	325264	5212	4057
GENERANNO	2k	zscore	3	0.5	25000	1000	80	0.640201	0.658787	0.70127	0.623122	0.648068	8307	326448	4028	4499
GENERANNO	2k	zscore	3	0.5	30000	1000	80	0.634317	0.667348	0.674828	0.618616	0.656951	8033	327247	3229	4773
GENERANNO	2k	zscore	3	0.5	35000	1000	80	0.631232	0.684346	0.645834	0.616153	0.663143	7687	328011	2465	5119
GENERANNO	2k	zscore	3	0.5	40000	1000	80	0.533194	0.622715	0.517119	0.516143	0.589986	6131	328499	1977	6675
GENERANNO	2k	zscore	3	0.75	20000	1000	80	0.638063	0.655721	0.689121	0.623941	0.660968	8230	327029	3447	4576
GENERANNO	2k	zscore	3	0.75	25000	1000	80	0.637329	0.672262	0.666918	0.622784	0.6661	7893	327765	2711	4913
GENERANNO	2k	zscore	3	0.75	30000	1000	80	0.629342	0.686028	0.636993	0.614285	0.663994	7537	328269	2207	5269
GENERANNO	2k	zscore	3	0.75	35000	1000	80	0.614054	0.695078	0.597689	0.598839	0.65661	7073	328764	1712	5733
GENERANNO	2k	zscore	3	0.75	40000	1000	80	0.51364	0.641431	0.470824	0.491514	0.582176	5526	329214	1262	7280
GENERANNO	2k	zscore	3	1	20000	1000	80	0.631165	0.683276	0.652324	0.614154	0.653001	7529	327974	2502	5277
GENERANNO	2k	zscore	3	1	25000	1000	80	0.621932	0.692691	0.622245	0.604842	0.652234	7144	328549	1927	5662
GENERANNO	2k	zscore	3	1	30000	1000	80	0.615731	0.692464	0.602574	0.600406	0.647696	6783	328956	1520	6023
GENERANNO	2k	zscore	3	1	35000	1000	80	0.601853	0.704509	0.565369	0.585985	0.642776	6352	329421	1055	6454
GENERANNO	2k	zscore	3	1	40000	1000	80	0.44805	0.565013	0.398299	0.429851	0.532225	4450	329664	812	8356
GENERANNO	2k	zscore	3	1.25	20000	1000	80	0.618648	0.695754	0.619234	0.60115	0.62255	6553	328673	1803	6253
GENERANNO	2k	zscore	3	1.25	25000	1000	80	0.60128	0.687309	0.588081	0.58508	0.613613	6176	329006	1470	6630
GENERANNO	2k	zscore	3	1.25	30000	1000	80	0.597381	0.68683	0.571083	0.58383	0.613087	5936	329324	1152	6870
GENERANNO	2k	zscore	3	1.25	35000	1000	80	0.554668	0.644091	0.514061	0.543136	0.593294	5385	329630	846	7421
GENERANNO	2k	zscore	3	1.25	40000	1000	80	0.412064	0.517333	0.363667	0.395776	0.49837	3824	329871	605	8982
GENERANNO	2k	zscore	3	1.5	20000	1000	80	0.582022	0.635474	0.579737	0.569947	0.588849	5822	328941	1535	6984
GENERANNO	2k	zscore	3	1.5	25000	1000	80	0.565201	0.621985	0.552315	0.555394	0.582908	5546	329202	1274	7260
GENERANNO	2k	zscore	3	1.5	30000	1000	80	0.564193	0.641189	0.533822	0.55345	0.580924	5278	329522	954	7528
GENERANNO	2k	zscore	3	1.5	35000	1000	80	0.492486	0.581418	0.453108	0.480241	0.546828	4556	329794	682	8250
GENERANNO	2k	zscore	3	1.5	40000	1000	80	0.368843	0.441282	0.333194	0.357821	0.470011	3330	330030	446	9476
GENERANNO	2k	zscore	3	2	20000	1000	80	0.526278	0.587883	0.506258	0.515652	0.552573	4823	329560	916	7983
GENERANNO	2k	zscore	3	2	25000	1000	80	0.518896	0.600289	0.481549	0.507742	0.551531	4633	329783	693	8173
GENERANNO	2k	zscore	3	2	30000	1000	80	0.500386	0.587573	0.458492	0.488746	0.544584	4409	329933	543	8397
GENERANNO	2k	zscore	3	2	35000	1000	80	0.430921	0.516689	0.384724	0.420717	0.517211	3839	330150	326	8967
GENERANNO	2k	zscore	3	2	40000	1000	80	0.343686	0.425852	0.299077	0.332133	0.464474	2978	330346	130	9828
GENERANNO	2k	zscore	5	0.5	20000	1000	80	0.614175	0.564446	0.769372	0.591518	0.61179	9085	323216	7260	3721
GENERANNO	2k	zscore	5	0.5	25000	1000	80	0.623603	0.60061	0.73142	0.605901	0.630881	8705	324973	5503	4101
GENERANNO	2k	zscore	5	0.5	30000	1000	80	0.620452	0.619952	0.703174	0.602791	0.63158	8330	325799	4677	4476
GENERANNO	2k	zscore	5	0.5	35000	1000	80	0.616912	0.631766	0.672842	0.601767	0.641373	7973	326846	3630	4833
GENERANNO	2k	zscore	5	0.5	40000	1000	80	0.552502	0.604513	0.582035	0.533905	0.585093	6712	327366	3110	6094
GENERANNO	2k	zscore	5	0.75	20000	1000	80	0.626668	0.609019	0.727944	0.608381	0.63577	8473	325664	4812	4333
GENERANNO	2k	zscore	5	0.75	25000	1000	80	0.619328	0.622525	0.688429	0.603509	0.638546	8066	326575	3901	4740
GENERANNO	2k	zscore	5	0.75	30000	1000	80	0.617843	0.639247	0.668873	0.601308	0.645125	7841	327208	3268	4965
GENERANNO	2k	zscore	5	0.75	35000	1000	80	0.599606	0.652157	0.621088	0.582173	0.635846	7293	327866	2610	5513
GENERANNO	2k	zscore	5	0.75	40000	1000	80	0.500487	0.585712	0.49856	0.480256	0.554126	5720	328242	2234	7086
GENERANNO	2k	zscore	5	1	20000	1000	80	0.618079	0.635383	0.673168	0.601711	0.631121	7727	326960	3516	5079
GENERANNO	2k	zscore	5	1	25000	1000	80	0.611031	0.656759	0.640808	0.592954	0.63219	7371	327627	2849	5435
GENERANNO	2k	zscore	5	1	30000	1000	80	0.600262	0.652098	0.617659	0.583456	0.62776	6997	328121	2355	5809
GENERANNO	2k	zscore	5	1	35000	1000	80	0.590067	0.662111	0.587473	0.572692	0.626429	6606	328691	1785	6200
GENERANNO	2k	zscore	5	1	40000	1000	80	0.469783	0.580933	0.440464	0.447903	0.527217	4831	329026	1450	7975
GENERANNO	2k	zscore	5	1.25	20000	1000	80	0.601529	0.673701	0.621832	0.58011	0.596715	6523	328040	2436	6283
GENERANNO	2k	zscore	5	1.25	25000	1000	80	0.589038	0.65566	0.596573	0.571544	0.60124	6267	328572	1904	6539
GENERANNO	2k	zscore	5	1.25	30000	1000	80	0.581036	0.63621	0.582503	0.566999	0.598259	6012	328883	1593	6794
GENERANNO	2k	zscore	5	1.25	35000	1000	80	0.543744	0.617077	0.529579	0.528841	0.57221	5387	329193	1283	7419
GENERANNO	2k	zscore	5	1.25	40000	1000	80	0.403188	0.474422	0.382482	0.389037	0.486837	3987	329448	1028	8819
GENERANNO	2k	zscore	5	1.5	20000	1000	80	0.566807	0.606291	0.57956	0.554829	0.574795	5801	328637	1839	7005
GENERANNO	2k	zscore	5	1.5	25000	1000	80	0.560063	0.606675	0.559629	0.549551	0.575933	5585	328991	1485	7221
GENERANNO	2k	zscore	5	1.5	30000	1000	80	0.542924	0.603459	0.53004	0.531574	0.56143	5154	329290	1186	7652
GENERANNO	2k	zscore	5	1.5	35000	1000	80	0.520725	0.577021	0.498998	0.512747	0.559037	4890	329597	879	7916
GENERANNO	2k	zscore	5	1.5	40000	1000	80	0.393233	0.466819	0.360823	0.381991	0.48462	3700	329800	676	9106
GENERANNO	2k	zscore	5	2	20000	1000	80	0.519171	0.569605	0.509727	0.508806	0.544897	4844	329380	1096	7962
GENERANNO	2k	zscore	5	2	25000	1000	80	0.510971	0.578842	0.487254	0.500035	0.543355	4659	329599	877	8147
GENERANNO	2k	zscore	5	2	30000	1000	80	0.493378	0.573502	0.458359	0.481987	0.541287	4426	329856	620	8380
GENERANNO	2k	zscore	5	2	35000	1000	80	0.425275	0.515885	0.376874	0.414102	0.512168	3780	330140	336	9026
GENERANNO	2k	zscore	5	2	40000	1000	80	0.315913	0.390365	0.275271	0.305483	0.450188	2847	330304	172	9959
GENERANNO	2k	zscore	7	0.5	20000	1000	80	0.596887	0.519919	0.794307	0.570335	0.59782	9343	321809	8667	3463
GENERANNO	2k	zscore	7	0.5	25000	1000	80	0.614297	0.568151	0.758105	0.593267	0.620139	8987	323854	6622	3819
GENERANNO	2k	zscore	7	0.5	30000	1000	80	0.610987	0.582331	0.72244	0.594091	0.622611	8600	324861	5615	4206
GENERANNO	2k	zscore	7	0.5	35000	1000	80	0.617663	0.61172	0.695328	0.603407	0.635027	8272	326046	4430	4534
GENERANNO	2k	zscore	7	0.5	40000	1000	80	0.568743	0.602739	0.616497	0.550623	0.592507	7185	326702	3774	5621
GENERANNO	2k	zscore	7	0.75	20000	1000	80	0.619727	0.589993	0.743077	0.598162	0.624036	8662	324782	5694	4144
GENERANNO	2k	zscore	7	0.75	25000	1000	80	0.61476	0.604005	0.701971	0.597882	0.62954	8229	325929	4547	4577
GENERANNO	2k	zscore	7	0.75	30000	1000	80	0.606932	0.620137	0.676019	0.587438	0.625407	7894	326448	4028	4912
GENERANNO	2k	zscore	7	0.75	35000	1000	80	0.604462	0.648037	0.639538	0.586332	0.625886	7440	327313	3163	5366
GENERANNO	2k	zscore	7	0.75	40000	1000	80	0.525961	0.588026	0.54634	0.506007	0.549162	5965	327668	2808	6841
GENERANNO	2k	zscore	7	1	20000	1000	80	0.616919	0.610476	0.703894	0.598109	0.61993	7890	326261	4215	4916
GENERANNO	2k	zscore	7	1	25000	1000	80	0.611792	0.632555	0.668194	0.593176	0.625236	7566	327064	3412	5240
GENERANNO	2k	zscore	7	1	30000	1000	80	0.607501	0.648588	0.643149	0.58872	0.625878	7262	327625	2851	5544
GENERANNO	2k	zscore	7	1	35000	1000	80	0.586052	0.655536	0.598346	0.565379	0.605631	6606	328148	2328	6200
GENERANNO	2k	zscore	7	1	40000	1000	80	0.474217	0.562648	0.469089	0.453269	0.524733	5158	328440	2036	7648
GENERANNO	2k	zscore	7	1.25	20000	1000	80	0.58737	0.635448	0.630981	0.567519	0.57704	6541	327435	3041	6265
GENERANNO	2k	zscore	7	1.25	25000	1000	80	0.582002	0.635069	0.605977	0.562874	0.581983	6272	328056	2420	6534
GENERANNO	2k	zscore	7	1.25	30000	1000	80	0.580561	0.650723	0.585002	0.562207	0.584978	5990	328594	1882	6816
GENERANNO	2k	zscore	7	1.25	35000	1000	80	0.534235	0.600819	0.534797	0.516405	0.548296	5318	328754	1722	7488
GENERANNO	2k	zscore	7	1.25	40000	1000	80	0.407213	0.461488	0.400796	0.394628	0.476388	4091	329081	1395	8715
GENERANNO	2k	zscore	7	1.5	20000	1000	80	0.556766	0.590145	0.578299	0.543446	0.560294	5747	328358	2118	7059
GENERANNO	2k	zscore	7	1.5	25000	1000	80	0.545103	0.589604	0.553995	0.531982	0.556023	5432	328759	1717	7374
GENERANNO	2k	zscore	7	1.5	30000	1000	80	0.527407	0.573726	0.529278	0.51554	0.548799	5123	329063	1413	7683
GENERANNO	2k	zscore	7	1.5	35000	1000	80	0.497617	0.541194	0.495234	0.487234	0.539285	4860	329242	1234	7946
GENERANNO	2k	zscore	7	1.5	40000	1000	80	0.379504	0.438985	0.364557	0.367362	0.470958	3750	329491	985	9056
GENERANNO	2k	zscore	7	2	20000	1000	80	0.511986	0.560366	0.506045	0.50157	0.534767	4793	329244	1232	8013
GENERANNO	2k	zscore	7	2	25000	1000	80	0.505625	0.568297	0.48774	0.494517	0.533007	4674	329377	1099	8132
GENERANNO	2k	zscore	7	2	30000	1000	80	0.488854	0.559007	0.463016	0.477775	0.535503	4467	329702	774	8339
GENERANNO	2k	zscore	7	2	35000	1000	80	0.442638	0.530526	0.398544	0.431194	0.507976	3885	329953	523	8921
GENERANNO	2k	zscore	7	2	40000	1000	80	0.319327	0.374968	0.288003	0.312624	0.443704	2910	330150	326	9896
NTv2	2k	zscore	3	0.5	20000	1000	80	0.646893	0.701234	0.652507	0.637532	0.65621	7578	327987	2489	5228
NTv2	2k	zscore	3	0.5	25000	1000	80	0.657852	0.756081	0.627117	0.644304	0.666589	7140	328916	1560	5666
NTv2	2k	zscore	3	0.5	30000	1000	80	0.621442	0.726664	0.581665	0.606929	0.658813	6657	329380	1096	6149
NTv2	2k	zscore	3	0.5	35000	1000	80	0.568477	0.668414	0.52569	0.556923	0.616619	5863	329494	982	6943
NTv2	2k	zscore	3	0.5	40000	1000	80	0.462197	0.588028	0.404416	0.446225	0.524309	4354	329644	832	8452
NTv2	2k	zscore	3	0.75	20000	1000	80	0.624017	0.713416	0.596161	0.611264	0.645735	6725	328990	1486	6081
NTv2	2k	zscore	3	0.75	25000	1000	80	0.609369	0.728073	0.559427	0.593134	0.634682	6190	329455	1021	6616
NTv2	2k	zscore	3	0.75	30000	1000	80	0.571854	0.69241	0.518667	0.554676	0.61637	5681	329716	760	7125
NTv2	2k	zscore	3	0.75	35000	1000	80	0.511501	0.625879	0.4564	0.49702	0.575513	4933	329850	626	7873
NTv2	2k	zscore	3	0.75	40000	1000	80	0.424584	0.569523	0.355532	0.404174	0.493824	3646	330015	461	9160
NTv2	2k	zscore	3	1	20000	1000	80	0.586442	0.715555	0.532188	0.569634	0.613602	5760	329563	913	7046
NTv2	2k	zscore	3	1	25000	1000	80	0.550202	0.672581	0.491527	0.534128	0.597246	5251	329868	608	7555
NTv2	2k	zscore	3	1	30000	1000	80	0.506777	0.63611	0.445552	0.489043	0.582987	4868	330056	420	7938
NTv2	2k	zscore	3	1	35000	1000	80	0.452936	0.566308	0.388824	0.440444	0.535352	4114	330122	354	8692
NTv2	2k	zscore	3	1	40000	1000	80	0.377587	0.51268	0.306624	0.359216	0.455509	2968	330242	234	9838
NTv2	2k	zscore	3	1.25	20000	1000	80	0.534496	0.655135	0.473581	0.519953	0.582495	5097	329780	696	7709
NTv2	2k	zscore	3	1.25	25000	1000	80	0.486118	0.595983	0.427762	0.472975	0.565179	4676	329971	505	8130
NTv2	2k	zscore	3	1.25	30000	1000	80	0.454928	0.562075	0.39243	0.443248	0.552482	4308	330176	300	8498
NTv2	2k	zscore	3	1.25	35000	1000	80	0.408955	0.525261	0.339433	0.396506	0.507023	3619	330241	235	9187
NTv2	2k	zscore	3	1.25	40000	1000	80	0.29916	0.400358	0.242915	0.286392	0.413366	2411	330323	153	10395
NTv2	2k	zscore	3	1.5	20000	1000	80	0.479448	0.61143	0.413609	0.462997	0.537918	4360	329878	598	8446
NTv2	2k	zscore	3	1.5	25000	1000	80	0.439292	0.555564	0.374498	0.426036	0.524813	4020	330063	413	8786
NTv2	2k	zscore	3	1.5	30000	1000	80	0.393425	0.50049	0.332554	0.381254	0.496924	3536	330187	289	9270
NTv2	2k	zscore	3	1.5	35000	1000	80	0.342377	0.451489	0.281991	0.328797	0.447694	2866	330252	224	9940
NTv2	2k	zscore	3	1.5	40000	1000	80	0.248014	0.326535	0.204367	0.238247	0.380452	2059	330331	145	10747
NTv2	2k	zscore	3	2	20000	1000	80	0.350747	0.435135	0.306835	0.339982	0.43822	2966	330006	470	9840
NTv2	2k	zscore	3	2	25000	1000	80	0.317696	0.392711	0.277155	0.308982	0.429691	2742	330157	319	10064
NTv2	2k	zscore	3	2	30000	1000	80	0.296726	0.375414	0.25255	0.287562	0.411687	2459	330251	225	10347
NTv2	2k	zscore	3	2	35000	1000	80	0.26561	0.326438	0.225617	0.258736	0.387406	2149	330310	166	10657
NTv2	2k	zscore	3	2	40000	1000	80	0.217301	0.277946	0.178546	0.210101	0.342563	1680	330349	127	11126
NTv2	2k	zscore	5	0.5	20000	1000	80	0.644952	0.653365	0.70991	0.631925	0.637918	8075	326536	3940	4731
NTv2	2k	zscore	5	0.5	25000	1000	80	0.642565	0.690333	0.662302	0.629525	0.648919	7594	327749	2727	5212
NTv2	2k	zscore	5	0.5	30000	1000	80	0.632777	0.700728	0.635351	0.616188	0.642767	7112	328348	2128	5694
NTv2	2k	zscore	5	0.5	35000	1000	80	0.596555	0.691359	0.578539	0.57844	0.626501	6533	328800	1676	6273
NTv2	2k	zscore	5	0.5	40000	1000	80	0.503212	0.595802	0.476947	0.487346	0.565414	5312	329152	1324	7494
NTv2	2k	zscore	5	0.75	20000	1000	80	0.624751	0.691427	0.630133	0.608942	0.637715	7022	328352	2124	5784
NTv2	2k	zscore	5	0.75	25000	1000	80	0.617616	0.704992	0.59923	0.600844	0.63223	6538	328931	1545	6268
NTv2	2k	zscore	5	0.75	30000	1000	80	0.595586	0.696522	0.566257	0.576953	0.630208	6203	329342	1134	6603
NTv2	2k	zscore	5	0.75	35000	1000	80	0.534692	0.61623	0.507561	0.521853	0.594221	5475	329534	942	7331
NTv2	2k	zscore	5	0.75	40000	1000	80	0.45629	0.568372	0.411524	0.438906	0.523901	4303	329703	773	8503
NTv2	2k	zscore	5	1	20000	1000	80	0.607584	0.693288	0.588253	0.591881	0.614705	6106	329129	1347	6700
NTv2	2k	zscore	5	1	25000	1000	80	0.602148	0.708262	0.560975	0.585906	0.617206	5849	329524	952	6957
NTv2	2k	zscore	5	1	30000	1000	80	0.570421	0.66986	0.528634	0.555126	0.610109	5551	329752	724	7255
NTv2	2k	zscore	5	1	35000	1000	80	0.509585	0.600907	0.464054	0.498124	0.57283	4837	329916	560	7969
NTv2	2k	zscore	5	1	40000	1000	80	0.407664	0.521997	0.353379	0.39094	0.482001	3459	330056	420	9347
NTv2	2k	zscore	5	1.25	20000	1000	80	0.572879	0.67779	0.530727	0.557727	0.588308	5419	329487	989	7387
NTv2	2k	zscore	5	1.25	25000	1000	80	0.559027	0.665317	0.508361	0.544787	0.585341	5157	329760	716	7649
NTv2	2k	zscore	5	1.25	30000	1000	80	0.528865	0.639434	0.47128	0.514802	0.57232	4783	329970	506	8023
NTv2	2k	zscore	5	1.25	35000	1000	80	0.46115	0.565577	0.406121	0.447859	0.527902	4112	330006	470	8694
NTv2	2k	zscore	5	1.25	40000	1000	80	0.337994	0.42952	0.293457	0.324492	0.436843	2811	330172	304	9995
NTv2	2k	zscore	5	1.5	20000	1000	80	0.509948	0.625759	0.457056	0.494269	0.538349	4513	329695	781	8293
NTv2	2k	zscore	5	1.5	25000	1000	80	0.483012	0.601377	0.425041	0.466436	0.526466	4153	329934	542	8653
NTv2	2k	zscore	5	1.5	30000	1000	80	0.430967	0.550079	0.374021	0.413952	0.498988	3651	330088	388	9155
NTv2	2k	zscore	5	1.5	35000	1000	80	0.369109	0.469593	0.315695	0.35599	0.453103	3017	330155	321	9789
NTv2	2k	zscore	5	1.5	40000	1000	80	0.286189	0.360451	0.243868	0.277174	0.394895	2218	330319	157	10588
NTv2	2k	zscore	5	2	20000	1000	80	0.35552	0.44859	0.309153	0.342864	0.436143	2924	330028	448	9882
NTv2	2k	zscore	5	2	25000	1000	80	0.326067	0.405393	0.286173	0.316057	0.430801	2782	330125	351	10024
NTv2	2k	zscore	5	2	30000	1000	80	0.295538	0.366604	0.255338	0.287739	0.410416	2471	330222	254	10335
NTv2	2k	zscore	5	2	35000	1000	80	0.250895	0.30524	0.215311	0.244964	0.37923	2088	330286	190	10718
NTv2	2k	zscore	5	2	40000	1000	80	0.218535	0.278396	0.180364	0.21141	0.346159	1710	330352	124	11096
NTv2	2k	zscore	7	0.5	20000	1000	80	0.611628	0.583085	0.731245	0.594399	0.606439	8391	324650	5826	4415
NTv2	2k	zscore	7	0.5	25000	1000	80	0.615593	0.620364	0.693693	0.599466	0.619822	7964	326108	4368	4842
NTv2	2k	zscore	7	0.5	30000	1000	80	0.61962	0.642753	0.674033	0.601563	0.624628	7552	327070	3406	5254
NTv2	2k	zscore	7	0.5	35000	1000	80	0.597141	0.654999	0.615003	0.579843	0.617791	7003	327829	2647	5803
NTv2	2k	zscore	7	0.5	40000	1000	80	0.533204	0.598251	0.537221	0.516326	0.578355	6018	328381	2095	6788
NTv2	2k	zscore	7	0.75	20000	1000	80	0.616162	0.661821	0.64778	0.599103	0.62605	7223	327697	2779	5583
NTv2	2k	zscore	7	0.75	25000	1000	80	0.608627	0.674737	0.613875	0.591179	0.619634	6683	328400	2076	6123
NTv2	2k	zscore	7	0.75	30000	1000	80	0.597581	0.682307	0.586091	0.578526	0.619249	6359	328877	1599	6447
NTv2	2k	zscore	7	0.75	35000	1000	80	0.553311	0.629982	0.536254	0.538184	0.599335	5789	329224	1252	7017
NTv2	2k	zscore	7	0.75	40000	1000	80	0.48017	0.590146	0.44232	0.461525	0.542219	4688	329539	937	8118
NTv2	2k	zscore	7	1	20000	1000	80	0.605709	0.677032	0.602406	0.589684	0.61004	6289	328757	1719	6517
NTv2	2k	zscore	7	1	25000	1000	80	0.599974	0.697955	0.57002	0.582003	0.609625	5924	329265	1211	6882
NTv2	2k	zscore	7	1	30000	1000	80	0.574742	0.672403	0.543103	0.556898	0.605749	5703	329475	1001	7103
NTv2	2k	zscore	7	1	35000	1000	80	0.524117	0.610577	0.488276	0.511449	0.574933	5047	329700	776	7759
NTv2	2k	zscore	7	1	40000	1000	80	0.403106	0.478589	0.372795	0.390958	0.486225	3727	329792	684	9079
NTv2	2k	zscore	7	1.25	20000	1000	80	0.576305	0.670036	0.548983	0.560109	0.588998	5559	329315	1161	7247
NTv2	2k	zscore	7	1.25	25000	1000	80	0.558256	0.652718	0.51982	0.543355	0.587391	5306	329614	862	7500
NTv2	2k	zscore	7	1.25	30000	1000	80	0.522179	0.602244	0.485274	0.511009	0.566965	4870	329771	705	7936
NTv2	2k	zscore	7	1.25	35000	1000	80	0.455404	0.548835	0.413775	0.441201	0.518797	4073	329903	573	8733
NTv2	2k	zscore	7	1.25	40000	1000	80	0.346527	0.421444	0.312518	0.335107	0.445823	3027	330041	435	9779
NTv2	2k	zscore	7	1.5	20000	1000	80	0.505072	0.605209	0.464582	0.489995	0.532141	4539	329545	931	8267
NTv2	2k	zscore	7	1.5	25000	1000	80	0.488618	0.616471	0.434861	0.468518	0.51713	4127	329808	668	8679
NTv2	2k	zscore	7	1.5	30000	1000	80	0.44426	0.542648	0.397503	0.430121	0.500563	3731	330019	457	9075
NTv2	2k	zscore	7	1.5	35000	1000	80	0.367679	0.442328	0.331112	0.356521	0.452775	3124	330024	452	9682
NTv2	2k	zscore	7	1.5	40000	1000	80	0.299277	0.374124	0.260154	0.289121	0.403815	2449	330165	311	10357
NTv2	2k	zscore	7	2	20000	1000	80	0.365589	0.45546	0.32091	0.353447	0.440268	2964	330038	438	9842
NTv2	2k	zscore	7	2	25000	1000	80	0.349356	0.427002	0.309773	0.339463	0.43628	2872	330093	383	9934
NTv2	2k	zscore	7	2	30000	1000	80	0.313703	0.377472	0.273463	0.306374	0.418985	2565	330222	254	10241
NTv2	2k	zscore	7	2	35000	1000	80	0.271101	0.328443	0.232507	0.265198	0.391885	2218	330285	191	10588
NTv2	2k	zscore	7	2	40000	1000	80	0.208312	0.265785	0.170561	0.201591	0.337407	1628	330355	121	11178
megaDNA	2k	zscore	3	0.5	20000	1000	80	0.579325	0.624579	0.605119	0.569482	0.594857	6794	327515	2961	6012
megaDNA	2k	zscore	3	0.5	25000	1000	80	0.588228	0.68577	0.568138	0.574293	0.598368	6276	328485	1991	6530
megaDNA	2k	zscore	3	0.5	30000	1000	80	0.560472	0.680206	0.523352	0.541949	0.591063	5820	328995	1481	6986
megaDNA	2k	zscore	3	0.5	35000	1000	80	0.523771	0.656474	0.478632	0.504127	0.570404	5343	329216	1260	7463
megaDNA	2k	zscore	3	0.5	40000	1000	80	0.443722	0.559691	0.391227	0.429075	0.526727	4301	329756	720	8505
megaDNA	2k	zscore	3	0.75	20000	1000	80	0.568408	0.685724	0.532699	0.551975	0.588986	5969	328725	1751	6837
megaDNA	2k	zscore	3	0.75	25000	1000	80	0.538005	0.66561	0.489178	0.521617	0.565606	5324	329139	1337	7482
megaDNA	2k	zscore	3	0.75	30000	1000	80	0.507917	0.648729	0.448072	0.488855	0.555536	4912	329500	976	7894
megaDNA	2k	zscore	3	0.75	35000	1000	80	0.460037	0.598613	0.396548	0.441305	0.526666	4250	329819	657	8556
megaDNA	2k	zscore	3	0.75	40000	1000	80	0.385357	0.525905	0.315319	0.366768	0.470136	3248	330128	348	9558
megaDNA	2k	zscore	3	1	20000	1000	80	0.524416	0.657571	0.468579	0.508233	0.550137	5044	329207	1269	7762
megaDNA	2k	zscore	3	1	25000	1000	80	0.481722	0.638278	0.412569	0.460745	0.519585	4346	329567	909	8460
megaDNA	2k	zscore	3	1	30000	1000	80	0.460951	0.633202	0.378142	0.438564	0.507737	3936	329887	589	8870
megaDNA	2k	zscore	3	1	35000	1000	80	0.40943	0.565367	0.332633	0.388242	0.478343	3399	330072	404	9407
megaDNA	2k	zscore	3	1	40000	1000	80	0.321643	0.470246	0.24796	0.300288	0.413647	2465	330268	208	10341
megaDNA	2k	zscore	3	1.25	20000	1000	80	0.463401	0.634237	0.390304	0.440156	0.496043	4000	329601	875	8806
megaDNA	2k	zscore	3	1.25	25000	1000	80	0.418596	0.582218	0.345329	0.395815	0.468153	3474	329821	655	9332
megaDNA	2k	zscore	3	1.25	30000	1000	80	0.378058	0.523226	0.308415	0.357689	0.447495	3060	330025	451	9746
megaDNA	2k	zscore	3	1.25	35000	1000	80	0.337051	0.475321	0.269871	0.317583	0.416419	2621	330124	352	10185
megaDNA	2k	zscore	3	1.25	40000	1000	80	0.258951	0.361219	0.204114	0.244568	0.360983	1858	330342	134	10948
megaDNA	2k	zscore	3	1.5	20000	1000	80	0.400919	0.569902	0.326165	0.376423	0.438848	3139	329791	685	9667
megaDNA	2k	zscore	3	1.5	25000	1000	80	0.362717	0.521321	0.289954	0.339671	0.412727	2730	329936	540	10076
megaDNA	2k	zscore	3	1.5	30000	1000	80	0.313006	0.443714	0.250413	0.294323	0.389184	2356	330090	386	10450
megaDNA	2k	zscore	3	1.5	35000	1000	80	0.262732	0.358672	0.211629	0.250012	0.355259	1914	330217	259	10892
megaDNA	2k	zscore	3	1.5	40000	1000	80	0.210851	0.294692	0.165278	0.199319	0.316712	1443	330361	115	11363
megaDNA	2k	zscore	3	2	20000	1000	80	0.287421	0.404877	0.224968	0.271701	0.362211	2092	330079	397	10714
megaDNA	2k	zscore	3	2	25000	1000	80	0.262109	0.374586	0.204645	0.246303	0.344579	1862	330158	318	10944
megaDNA	2k	zscore	3	2	30000	1000	80	0.211713	0.299582	0.163722	0.200475	0.304557	1452	330233	243	11354
megaDNA	2k	zscore	3	2	35000	1000	80	0.183697	0.265996	0.140064	0.172542	0.289958	1230	330358	118	11576
megaDNA	2k	zscore	3	2	40000	1000	80	0.114091	0.174239	0.0823505	0.105717	0.245252	846	330429	47	11960
megaDNA	2k	zscore	5	0.5	20000	1000	80	0.576896	0.575773	0.658659	0.564339	0.592442	7492	326075	4401	5314
megaDNA	2k	zscore	5	0.5	25000	1000	80	0.59893	0.646304	0.628597	0.585487	0.604284	6992	327446	3030	5814
megaDNA	2k	zscore	5	0.5	30000	1000	80	0.594665	0.675203	0.593454	0.577921	0.606501	6541	328277	2199	6265
megaDNA	2k	zscore	5	0.5	35000	1000	80	0.569418	0.671708	0.55303	0.54912	0.583732	5988	328566	1910	6818
megaDNA	2k	zscore	5	0.5	40000	1000	80	0.480236	0.590768	0.444007	0.462629	0.534749	4819	329206	1270	7987
megaDNA	2k	zscore	5	0.75	20000	1000	80	0.594132	0.662221	0.605094	0.579283	0.600497	6654	327925	2551	6152
megaDNA	2k	zscore	5	0.75	25000	1000	80	0.594207	0.71006	0.571048	0.574124	0.598002	6170	328640	1836	6636
megaDNA	2k	zscore	5	0.75	30000	1000	80	0.562108	0.683459	0.528694	0.541624	0.585676	5754	328967	1509	7052
megaDNA	2k	zscore	5	0.75	35000	1000	80	0.527175	0.64983	0.485434	0.507965	0.567138	5204	329340	1136	7602
megaDNA	2k	zscore	5	0.75	40000	1000	80	0.432097	0.561475	0.379437	0.413226	0.505404	3956	329823	653	8850
megaDNA	2k	zscore	5	1	20000	1000	80	0.559149	0.675815	0.529629	0.539376	0.572382	5600	328887	1589	7206
megaDNA	2k	zscore	5	1	25000	1000	80	0.523524	0.643221	0.48483	0.50449	0.55428	5086	329235	1241	7720
megaDNA	2k	zscore	5	1	30000	1000	80	0.491306	0.617495	0.443997	0.473258	0.543611	4761	329468	1008	8045
megaDNA	2k	zscore	5	1	35000	1000	80	0.460883	0.586032	0.407408	0.443034	0.526406	4260	329802	674	8546
megaDNA	2k	zscore	5	1	40000	1000	80	0.364246	0.497133	0.300325	0.34568	0.453424	3064	330105	371	9742
megaDNA	2k	zscore	5	1.25	20000	1000	80	0.49511	0.641181	0.44051	0.474466	0.510916	4403	329319	1157	8403
megaDNA	2k	zscore	5	1.25	25000	1000	80	0.460094	0.595472	0.403756	0.441325	0.490018	3977	329522	954	8829
megaDNA	2k	zscore	5	1.25	30000	1000	80	0.419781	0.549496	0.361256	0.401317	0.475231	3591	329785	691	9215
megaDNA	2k	zscore	5	1.25	35000	1000	80	0.363586	0.494859	0.302627	0.344611	0.437056	2950	330009	467	9856
megaDNA	2k	zscore	5	1.25	40000	1000	80	0.288937	0.385701	0.236551	0.276022	0.385836	2163	330277	199	10643
megaDNA	2k	zscore	5	1.5	20000	1000	80	0.420632	0.572201	0.355084	0.398511	0.452714	3383	329686	790	9423
megaDNA	2k	zscore	5	1.5	25000	1000	80	0.385648	0.539543	0.317956	0.3629	0.430681	3023	329818	658	9783
megaDNA	2k	zscore	5	1.5	30000	1000	80	0.32214	0.432377	0.268399	0.306742	0.397934	2517	330003	473	10289
megaDNA	2k	zscore	5	1.5	35000	1000	80	0.275295	0.36476	0.229631	0.263194	0.373427	2135	330164	312	10671
megaDNA	2k	zscore	5	1.5	40000	1000	80	0.226004	0.299925	0.185105	0.216519	0.344971	1701	330350	126	11105
megaDNA	2k	zscore	5	2	20000	1000	80	0.293826	0.40277	0.23754	0.278733	0.364277	2181	329988	488	10625
megaDNA	2k	zscore	5	2	25000	1000	80	0.268156	0.370246	0.216502	0.253916	0.351525	1985	330084	392	10821
megaDNA	2k	zscore	5	2	30000	1000	80	0.221275	0.298932	0.179208	0.211716	0.320608	1624	330187	289	11182
megaDNA	2k	zscore	5	2	35000	1000	80	0.188821	0.271699	0.144638	0.177163	0.29439	1277	330344	132	11529
megaDNA	2k	zscore	5	2	40000	1000	80	0.157935	0.23675	0.117022	0.146717	0.27156	1068	330385	91	11738
megaDNA	2k	zscore	7	0.5	20000	1000	80	0.580383	0.549306	0.702349	0.565602	0.584257	8013	324580	5896	4793
megaDNA	2k	zscore	7	0.5	25000	1000	80	0.608617	0.627118	0.671091	0.594651	0.601079	7494	326383	4093	5312
megaDNA	2k	zscore	7	0.5	30000	1000	80	0.605399	0.653379	0.633754	0.590136	0.610647	7121	327410	3066	5685
megaDNA	2k	zscore	7	0.5	35000	1000	80	0.571006	0.631373	0.587385	0.55481	0.58756	6559	327717	2759	6247
megaDNA	2k	zscore	7	0.5	40000	1000	80	0.516206	0.60457	0.504172	0.499599	0.549554	5595	328334	2142	7211
megaDNA	2k	zscore	7	0.75	20000	1000	80	0.593516	0.642963	0.624088	0.578217	0.597318	6866	327460	3016	5940
megaDNA	2k	zscore	7	0.75	25000	1000	80	0.593077	0.684627	0.589183	0.574466	0.598583	6450	328212	2264	6356
megaDNA	2k	zscore	7	0.75	30000	1000	80	0.568432	0.665474	0.554155	0.549454	0.586985	5973	328670	1806	6833
megaDNA	2k	zscore	7	0.75	35000	1000	80	0.531514	0.644581	0.503085	0.511433	0.564304	5403	328995	1481	7403
megaDNA	2k	zscore	7	0.75	40000	1000	80	0.440164	0.567892	0.393803	0.41975	0.500722	4121	329521	955	8685
megaDNA	2k	zscore	7	1	20000	1000	80	0.572211	0.672925	0.559486	0.552358	0.576476	5846	328608	1868	6960
megaDNA	2k	zscore	7	1	25000	1000	80	0.554049	0.66854	0.524003	0.533896	0.566074	5449	328967	1509	7357
megaDNA	2k	zscore	7	1	30000	1000	80	0.508327	0.618719	0.471846	0.490822	0.550603	4996	329285	1191	7810
megaDNA	2k	zscore	7	1	35000	1000	80	0.480316	0.595562	0.438505	0.46166	0.530146	4486	329578	898	8320
megaDNA	2k	zscore	7	1	40000	1000	80	0.379504	0.49516	0.330524	0.362364	0.464245	3303	329976	500	9503
megaDNA	2k	zscore	7	1.25	20000	1000	80	0.516997	0.639403	0.479986	0.496037	0.524105	4724	329120	1356	8082
megaDNA	2k	zscore	7	1.25	25000	1000	80	0.462548	0.573335	0.425568	0.444326	0.500027	4214	329376	1100	8592
megaDNA	2k	zscore	7	1.25	30000	1000	80	0.437311	0.548931	0.395203	0.420104	0.492182	3977	329562	914	8829
megaDNA	2k	zscore	7	1.25	35000	1000	80	0.376774	0.486732	0.331102	0.359378	0.459849	3326	329879	597	9480
megaDNA	2k	zscore	7	1.25	40000	1000	80	0.302057	0.386774	0.257031	0.290697	0.410379	2502	330186	290	10304
megaDNA	2k	zscore	7	1.5	20000	1000	80	0.43038	0.57413	0.374543	0.408642	0.461833	3581	329567	909	9225
megaDNA	2k	zscore	7	1.5	25000	1000	80	0.376885	0.471296	0.336442	0.363917	0.440979	3237	329691	785	9569
megaDNA	2k	zscore	7	1.5	30000	1000	80	0.345161	0.430503	0.304452	0.333362	0.424722	2892	329901	575	9914
megaDNA	2k	zscore	7	1.5	35000	1000	80	0.287125	0.368555	0.246362	0.276078	0.386932	2354	330063	413	10452
megaDNA	2k	zscore	7	1.5	40000	1000	80	0.224241	0.28316	0.19207	0.217526	0.351223	1814	330289	187	10992
megaDNA	2k	zscore	7	2	20000	1000	80	0.313771	0.415622	0.260759	0.300468	0.377841	2329	329973	503	10477
megaDNA	2k	zscore	7	2	25000	1000	80	0.2808	0.366506	0.235257	0.270441	0.362959	2117	330056	420	10689
megaDNA	2k	zscore	7	2	30000	1000	80	0.24079	0.31395	0.199922	0.232519	0.338778	1807	330160	316	10999
megaDNA	2k	zscore	7	2	35000	1000	80	0.208302	0.290374	0.163139	0.197133	0.320587	1458	330380	96	11348
megaDNA	2k	zscore	7	2	40000	1000	80	0.173631	0.249348	0.132492	0.16347	0.291331	1215	330386	90	11591
prokbert-mini	2k	zscore	3	0.5	20000	1000	80	0.631257	0.723219	0.615241	0.615659	0.636412	6945	328436	2040	5861
prokbert-mini	2k	zscore	3	0.5	25000	1000	80	0.62332	0.729883	0.588356	0.607532	0.636915	6529	329054	1422	6277
prokbert-mini	2k	zscore	3	0.5	30000	1000	80	0.617199	0.739452	0.568411	0.600215	0.626021	6104	329381	1095	6702
prokbert-mini	2k	zscore	3	0.5	35000	1000	80	0.579032	0.703205	0.52283	0.563053	0.604171	5560	329625	851	7246
prokbert-mini	2k	zscore	3	0.5	40000	1000	80	0.468958	0.604256	0.412813	0.449796	0.523756	4287	329721	755	8519
prokbert-mini	2k	zscore	3	0.75	20000	1000	80	0.627145	0.750412	0.580053	0.60998	0.642542	6516	329201	1275	6290
prokbert-mini	2k	zscore	3	0.75	25000	1000	80	0.619734	0.749847	0.561201	0.602369	0.641504	6172	329620	856	6634
prokbert-mini	2k	zscore	3	0.75	30000	1000	80	0.605379	0.75872	0.534821	0.584353	0.628219	5739	329875	601	7067
prokbert-mini	2k	zscore	3	0.75	35000	1000	80	0.527331	0.671926	0.459235	0.507949	0.576624	4864	329951	525	7942
prokbert-mini	2k	zscore	3	0.75	40000	1000	80	0.425575	0.568486	0.363851	0.405249	0.493784	3648	330012	464	9158
prokbert-mini	2k	zscore	3	1	20000	1000	80	0.615831	0.768532	0.547233	0.59578	0.637211	6111	329607	869	6695
prokbert-mini	2k	zscore	3	1	25000	1000	80	0.599752	0.752789	0.524976	0.579374	0.630069	5738	329911	565	7068
prokbert-mini	2k	zscore	3	1	30000	1000	80	0.559715	0.718438	0.48478	0.537871	0.603308	5210	330024	452	7596
prokbert-mini	2k	zscore	3	1	35000	1000	80	0.485359	0.628626	0.41584	0.467314	0.547465	4306	330099	377	8500
prokbert-mini	2k	zscore	3	1	40000	1000	80	0.387338	0.539361	0.31463	0.365004	0.461266	3052	330226	250	9754
prokbert-mini	2k	zscore	3	1.25	20000	1000	80	0.565816	0.724731	0.490101	0.5446	0.605112	5321	329930	546	7485
prokbert-mini	2k	zscore	3	1.25	25000	1000	80	0.541229	0.68602	0.468853	0.522322	0.588271	4985	330015	461	7821
prokbert-mini	2k	zscore	3	1.25	30000	1000	80	0.492755	0.649508	0.417493	0.471711	0.556174	4398	330136	340	8408
prokbert-mini	2k	zscore	3	1.25	35000	1000	80	0.429381	0.566938	0.36119	0.412457	0.507761	3695	330169	307	9111
prokbert-mini	2k	zscore	3	1.25	40000	1000	80	0.342491	0.477653	0.275757	0.322545	0.422795	2554	330281	195	10252
prokbert-mini	2k	zscore	3	1.5	20000	1000	80	0.516325	0.669463	0.440488	0.495813	0.561767	4577	330027	449	8229
prokbert-mini	2k	zscore	3	1.5	25000	1000	80	0.470546	0.596298	0.403837	0.454701	0.534795	4099	330130	346	8707
prokbert-mini	2k	zscore	3	1.5	30000	1000	80	0.431506	0.5483	0.368419	0.417001	0.509166	3701	330183	293	9105
prokbert-mini	2k	zscore	3	1.5	35000	1000	80	0.380699	0.490897	0.320736	0.367469	0.468061	3145	330215	261	9661
prokbert-mini	2k	zscore	3	1.5	40000	1000	80	0.299201	0.402961	0.242109	0.285442	0.391973	2183	330324	152	10623
prokbert-mini	2k	zscore	3	2	20000	1000	80	0.404001	0.544234	0.330306	0.385239	0.476352	3275	330185	291	9531
prokbert-mini	2k	zscore	3	2	25000	1000	80	0.370897	0.494469	0.306689	0.354614	0.44965	2929	330208	268	9877
prokbert-mini	2k	zscore	3	2	30000	1000	80	0.309976	0.396457	0.259145	0.299042	0.415295	2493	330257	219	10313
prokbert-mini	2k	zscore	3	2	35000	1000	80	0.25983	0.326621	0.217694	0.251689	0.379847	2065	330318	158	10741
prokbert-mini	2k	zscore	3	2	40000	1000	80	0.232075	0.309064	0.184725	0.222052	0.342413	1674	330354	122	11132
prokbert-mini	2k	zscore	5	0.5	20000	1000	80	0.651291	0.662471	0.71249	0.638535	0.652717	8282	326657	3819	4524
prokbert-mini	2k	zscore	5	0.5	25000	1000	80	0.656008	0.69665	0.68706	0.640276	0.662572	7915	327623	2853	4891
prokbert-mini	2k	zscore	5	0.5	30000	1000	80	0.652781	0.730948	0.645803	0.636931	0.660273	7507	328213	2263	5299
prokbert-mini	2k	zscore	5	0.5	35000	1000	80	0.627472	0.719208	0.602213	0.612375	0.646225	6884	328777	1699	5922
prokbert-mini	2k	zscore	5	0.5	40000	1000	80	0.548277	0.66222	0.509	0.530553	0.600093	5820	329198	1278	6986
prokbert-mini	2k	zscore	5	0.75	20000	1000	80	0.644891	0.73911	0.631504	0.627508	0.646316	7095	328468	2008	5711
prokbert-mini	2k	zscore	5	0.75	25000	1000	80	0.638163	0.746946	0.604115	0.621004	0.643194	6673	329002	1474	6133
prokbert-mini	2k	zscore	5	0.75	30000	1000	80	0.635894	0.762863	0.586415	0.616061	0.642726	6341	329434	1042	6465
prokbert-mini	2k	zscore	5	0.75	35000	1000	80	0.58371	0.705817	0.532476	0.566173	0.611262	5677	329620	856	7129
prokbert-mini	2k	zscore	5	0.75	40000	1000	80	0.469734	0.587298	0.426873	0.450941	0.533736	4374	329788	688	8432
prokbert-mini	2k	zscore	5	1	20000	1000	80	0.628619	0.752962	0.585253	0.609013	0.641497	6426	329297	1179	6380
prokbert-mini	2k	zscore	5	1	25000	1000	80	0.61952	0.750985	0.562393	0.599776	0.640715	6103	329688	788	6703
prokbert-mini	2k	zscore	5	1	30000	1000	80	0.600595	0.746142	0.537041	0.57946	0.61961	5614	329858	618	7192
prokbert-mini	2k	zscore	5	1	35000	1000	80	0.508403	0.638697	0.453285	0.490108	0.57052	4757	329969	507	8049
prokbert-mini	2k	zscore	5	1	40000	1000	80	0.409662	0.528717	0.359084	0.390992	0.492537	3591	330060	416	9215
prokbert-mini	2k	zscore	5	1.25	20000	1000	80	0.582626	0.708883	0.529097	0.563455	0.609382	5605	329672	804	7201
prokbert-mini	2k	zscore	5	1.25	25000	1000	80	0.573411	0.71203	0.512094	0.553183	0.600434	5322	329843	633	7484
prokbert-mini	2k	zscore	5	1.25	30000	1000	80	0.549832	0.703238	0.481528	0.528048	0.584827	4950	329995	481	7856
prokbert-mini	2k	zscore	5	1.25	35000	1000	80	0.45531	0.572702	0.400389	0.439282	0.522667	3994	330059	417	8812
prokbert-mini	2k	zscore	5	1.25	40000	1000	80	0.36129	0.470194	0.311396	0.344796	0.446944	2949	330149	327	9857
prokbert-mini	2k	zscore	5	1.5	20000	1000	80	0.53715	0.665304	0.476196	0.51962	0.568758	4815	329870	606	7991
prokbert-mini	2k	zscore	5	1.5	25000	1000	80	0.501556	0.625039	0.443557	0.484599	0.545971	4394	329974	502	8412
prokbert-mini	2k	zscore	5	1.5	30000	1000	80	0.460794	0.575825	0.401999	0.445376	0.524451	3986	330096	380	8820
prokbert-mini	2k	zscore	5	1.5	35000	1000	80	0.412787	0.515245	0.361274	0.399428	0.481632	3393	330127	349	9413
prokbert-mini	2k	zscore	5	1.5	40000	1000	80	0.318667	0.40029	0.2769	0.307051	0.408984	2466	330210	266	10340
prokbert-mini	2k	zscore	5	2	20000	1000	80	0.40538	0.540734	0.338712	0.386245	0.471354	3257	330135	341	9549
prokbert-mini	2k	zscore	5	2	25000	1000	80	0.374435	0.482823	0.317809	0.359981	0.454077	3004	330183	293	9802
prokbert-mini	2k	zscore	5	2	30000	1000	80	0.32712	0.420684	0.277013	0.314695	0.415511	2539	330208	268	10267
prokbert-mini	2k	zscore	5	2	35000	1000	80	0.292679	0.375965	0.245905	0.282133	0.394303	2254	330273	203	10552
prokbert-mini	2k	zscore	5	2	40000	1000	80	0.255526	0.342876	0.206286	0.244242	0.355504	1807	330341	135	10999
prokbert-mini	2k	zscore	7	0.5	20000	1000	80	0.629632	0.604111	0.741404	0.613503	0.629869	8719	324900	5576	4087
prokbert-mini	2k	zscore	7	0.5	25000	1000	80	0.634753	0.634987	0.712396	0.618522	0.642359	8357	326146	4330	4449
prokbert-mini	2k	zscore	7	0.5	30000	1000	80	0.643778	0.676908	0.683326	0.628515	0.652612	8049	327079	3397	4757
prokbert-mini	2k	zscore	7	0.5	35000	1000	80	0.622582	0.673436	0.638648	0.607907	0.639078	7430	327732	2744	5376
prokbert-mini	2k	zscore	7	0.5	40000	1000	80	0.559651	0.632471	0.562104	0.542345	0.603836	6636	328049	2427	6170
prokbert-mini	2k	zscore	7	0.75	20000	1000	80	0.641135	0.688996	0.674123	0.623868	0.644544	7682	327468	3008	5124
prokbert-mini	2k	zscore	7	0.75	25000	1000	80	0.642768	0.707944	0.651081	0.625778	0.645379	7312	328106	2370	5494
prokbert-mini	2k	zscore	7	0.75	30000	1000	80	0.642295	0.72912	0.624418	0.625014	0.651249	7044	328671	1805	5762
prokbert-mini	2k	zscore	7	0.75	35000	1000	80	0.610171	0.717644	0.577159	0.591442	0.625306	6391	328975	1501	6415
prokbert-mini	2k	zscore	7	0.75	40000	1000	80	0.513888	0.645972	0.471756	0.489859	0.565925	5149	329390	1086	7657
prokbert-mini	2k	zscore	7	1	20000	1000	80	0.640024	0.768771	0.604626	0.616909	0.642315	6696	328949	1527	6110
prokbert-mini	2k	zscore	7	1	25000	1000	80	0.627113	0.755862	0.58079	0.605611	0.63765	6356	329304	1172	6450
prokbert-mini	2k	zscore	7	1	30000	1000	80	0.617124	0.747358	0.564579	0.596851	0.632271	6017	329622	854	6789
prokbert-mini	2k	zscore	7	1	35000	1000	80	0.534302	0.663832	0.483388	0.514687	0.584304	5137	329765	711	7669
prokbert-mini	2k	zscore	7	1	40000	1000	80	0.431224	0.536182	0.393969	0.413715	0.512264	3975	329914	562	8831
prokbert-mini	2k	zscore	7	1.25	20000	1000	80	0.594653	0.719648	0.549728	0.573687	0.613509	5768	329551	925	7038
prokbert-mini	2k	zscore	7	1.25	25000	1000	80	0.578871	0.708914	0.525973	0.559543	0.603521	5420	329784	692	7386
prokbert-mini	2k	zscore	7	1.25	30000	1000	80	0.557183	0.701515	0.493753	0.536638	0.585019	4980	329964	512	7826
prokbert-mini	2k	zscore	7	1.25	35000	1000	80	0.469943	0.572389	0.424345	0.45592	0.544518	4324	330031	445	8482
prokbert-mini	2k	zscore	7	1.25	40000	1000	80	0.371816	0.445466	0.339431	0.360887	0.470277	3286	330086	390	9520
prokbert-mini	2k	zscore	7	1.5	20000	1000	80	0.543977	0.667011	0.490012	0.525897	0.570297	4932	329756	720	7874
prokbert-mini	2k	zscore	7	1.5	25000	1000	80	0.529614	0.657069	0.47117	0.511477	0.556606	4608	329903	573	8198
prokbert-mini	2k	zscore	7	1.5	30000	1000	80	0.483007	0.598898	0.424699	0.467123	0.529653	4100	330048	428	8706
prokbert-mini	2k	zscore	7	1.5	35000	1000	80	0.405116	0.500514	0.362336	0.391039	0.478886	3399	330080	396	9407
prokbert-mini	2k	zscore	7	1.5	40000	1000	80	0.321895	0.397022	0.284088	0.311018	0.417904	2601	330167	309	10205
prokbert-mini	2k	zscore	7	2	20000	1000	80	0.400046	0.517942	0.342919	0.38331	0.468596	3248	330106	370	9558
prokbert-mini	2k	zscore	7	2	25000	1000	80	0.364335	0.443459	0.321127	0.354524	0.453942	3013	330171	305	9793
prokbert-mini	2k	zscore	7	2	30000	1000	80	0.343093	0.431508	0.297589	0.330913	0.431092	2724	330196	280	10082
prokbert-mini	2k	zscore	7	2	35000	1000	80	0.305435	0.382832	0.265295	0.294841	0.403113	2380	330236	240	10426
prokbert-mini	2k	zscore	7	2	40000	1000	80	0.259195	0.337747	0.217132	0.248545	0.361387	1894	330307	169	10912
prokbert-mini-c	2k	zscore	3	0.5	20000	1000	80	0.532393	0.548692	0.598192	0.51963	0.544726	6627	326181	4295	6179
prokbert-mini-c	2k	zscore	3	0.5	25000	1000	80	0.554042	0.611415	0.570852	0.54041	0.56709	6230	327707	2769	6576
prokbert-mini-c	2k	zscore	3	0.5	30000	1000	80	0.536377	0.62665	0.535126	0.517265	0.552863	5743	328169	2307	7063
prokbert-mini-c	2k	zscore	3	0.5	35000	1000	80	0.488605	0.573842	0.472091	0.474696	0.532448	5035	328828	1648	7771
prokbert-mini-c	2k	zscore	3	0.5	40000	1000	80	0.417105	0.519351	0.383525	0.40089	0.467173	3826	329306	1170	8980
prokbert-mini-c	2k	zscore	3	0.75	20000	1000	80	0.521572	0.589973	0.524279	0.509089	0.54842	5724	328082	2394	7082
prokbert-mini-c	2k	zscore	3	0.75	25000	1000	80	0.518675	0.612857	0.502339	0.502856	0.551992	5379	328746	1730	7427
prokbert-mini-c	2k	zscore	3	0.75	30000	1000	80	0.49745	0.582887	0.481112	0.484304	0.534573	5015	328908	1568	7791
prokbert-mini-c	2k	zscore	3	0.75	35000	1000	80	0.468187	0.565831	0.42654	0.456842	0.529765	4439	329633	843	8367
prokbert-mini-c	2k	zscore	3	0.75	40000	1000	80	0.378345	0.466922	0.333164	0.367001	0.45194	3251	329851	625	9555
prokbert-mini-c	2k	zscore	3	1	20000	1000	80	0.492417	0.59809	0.469347	0.475881	0.528654	4913	328932	1544	7893
prokbert-mini-c	2k	zscore	3	1	25000	1000	80	0.482551	0.589699	0.445874	0.46722	0.526334	4588	329364	1112	8218
prokbert-mini-c	2k	zscore	3	1	30000	1000	80	0.469817	0.571036	0.431073	0.456114	0.517842	4352	329526	950	8454
prokbert-mini-c	2k	zscore	3	1	35000	1000	80	0.45187	0.568223	0.389698	0.438882	0.520938	3913	330124	352	8893
prokbert-mini-c	2k	zscore	3	1	40000	1000	80	0.334427	0.412521	0.286274	0.325181	0.427979	2654	330235	241	10152
prokbert-mini-c	2k	zscore	3	1.25	20000	1000	80	0.453794	0.568938	0.41537	0.437471	0.496788	4249	329260	1216	8557
prokbert-mini-c	2k	zscore	3	1.25	25000	1000	80	0.432463	0.554191	0.382453	0.416063	0.483437	3881	329535	941	8925
prokbert-mini-c	2k	zscore	3	1.25	30000	1000	80	0.40441	0.531858	0.348628	0.386978	0.46791	3559	329704	772	9247
prokbert-mini-c	2k	zscore	3	1.25	35000	1000	80	0.383733	0.521132	0.316075	0.365321	0.463429	3109	330192	284	9697
prokbert-mini-c	2k	zscore	3	1.25	40000	1000	80	0.265311	0.34198	0.221337	0.255034	0.375957	2074	330265	211	10732
prokbert-mini-c	2k	zscore	3	1.5	20000	1000	80	0.393923	0.491637	0.357098	0.381609	0.451634	3504	329494	982	9302
prokbert-mini-c	2k	zscore	3	1.5	25000	1000	80	0.371596	0.469687	0.325922	0.357677	0.43717	3165	329728	748	9641
prokbert-mini-c	2k	zscore	3	1.5	30000	1000	80	0.334551	0.445453	0.283621	0.31733	0.415667	2814	329868	608	9992
prokbert-mini-c	2k	zscore	3	1.5	35000	1000	80	0.293623	0.384937	0.245091	0.280564	0.402523	2355	330257	219	10451
prokbert-mini-c	2k	zscore	3	1.5	40000	1000	80	0.212829	0.273625	0.175445	0.205257	0.339784	1693	330307	169	11113
prokbert-mini-c	2k	zscore	3	2	20000	1000	80	0.285881	0.371813	0.24559	0.274441	0.367989	2293	329884	592	10513
prokbert-mini-c	2k	zscore	3	2	25000	1000	80	0.270286	0.354458	0.227667	0.257457	0.35916	2132	329986	490	10674
prokbert-mini-c	2k	zscore	3	2	30000	1000	80	0.235328	0.300224	0.198238	0.227164	0.350969	1925	330154	322	10881
prokbert-mini-c	2k	zscore	3	2	35000	1000	80	0.213295	0.26665	0.179748	0.20657	0.348653	1745	330339	137	11061
prokbert-mini-c	2k	zscore	3	2	40000	1000	80	0.187188	0.238737	0.154246	0.18107	0.317419	1469	330339	137	11337
prokbert-mini-c	2k	zscore	5	0.5	20000	1000	80	0.553424	0.542302	0.663908	0.536279	0.549531	7440	324459	6017	5366
prokbert-mini-c	2k	zscore	5	0.5	25000	1000	80	0.561946	0.572624	0.635027	0.545298	0.562984	6971	326100	4376	5835
prokbert-mini-c	2k	zscore	5	0.5	30000	1000	80	0.545256	0.586224	0.583786	0.527926	0.567102	6508	327188	3288	6298
prokbert-mini-c	2k	zscore	5	0.5	35000	1000	80	0.52723	0.588719	0.541374	0.510394	0.559206	6036	327829	2647	6770
prokbert-mini-c	2k	zscore	5	0.5	40000	1000	80	0.458693	0.539702	0.459799	0.439756	0.504484	4936	328311	2165	7870
prokbert-mini-c	2k	zscore	5	0.75	20000	1000	80	0.537618	0.577121	0.580603	0.521599	0.550115	6377	326897	3579	6429
prokbert-mini-c	2k	zscore	5	0.75	25000	1000	80	0.540558	0.622954	0.543022	0.521858	0.558359	5924	328004	2472	6882
prokbert-mini-c	2k	zscore	5	0.75	30000	1000	80	0.523776	0.605111	0.524493	0.505669	0.549131	5608	328301	2175	7198
prokbert-mini-c	2k	zscore	5	0.75	35000	1000	80	0.474677	0.557971	0.465262	0.457684	0.520171	4875	328798	1678	7931
prokbert-mini-c	2k	zscore	5	0.75	40000	1000	80	0.407618	0.489885	0.387072	0.3929	0.462119	3828	329202	1274	8978
prokbert-mini-c	2k	zscore	5	1	20000	1000	80	0.509625	0.600708	0.50696	0.491364	0.537569	5425	328312	2164	7381
prokbert-mini-c	2k	zscore	5	1	25000	1000	80	0.498954	0.596805	0.485252	0.480905	0.53624	5115	328790	1686	7691
prokbert-mini-c	2k	zscore	5	1	30000	1000	80	0.480157	0.564113	0.464237	0.466561	0.526361	4755	329122	1354	8051
prokbert-mini-c	2k	zscore	5	1	35000	1000	80	0.448637	0.548264	0.411023	0.433643	0.514279	4180	329690	786	8626
prokbert-mini-c	2k	zscore	5	1	40000	1000	80	0.34074	0.411512	0.312727	0.329739	0.432274	3023	329843	633	9783
prokbert-mini-c	2k	zscore	5	1.25	20000	1000	80	0.469792	0.588169	0.443077	0.451023	0.508191	4520	329088	1388	8286
prokbert-mini-c	2k	zscore	5	1.25	25000	1000	80	0.455919	0.552601	0.424956	0.441689	0.504346	4275	329373	1103	8531
prokbert-mini-c	2k	zscore	5	1.25	30000	1000	80	0.44074	0.541006	0.400633	0.427302	0.497669	4021	329602	874	8785
prokbert-mini-c	2k	zscore	5	1.25	35000	1000	80	0.404908	0.516965	0.35402	0.388629	0.47552	3366	330069	407	9440
prokbert-mini-c	2k	zscore	5	1.25	40000	1000	80	0.303979	0.37348	0.267775	0.294157	0.404712	2445	330181	295	10361
prokbert-mini-c	2k	zscore	5	1.5	20000	1000	80	0.409096	0.503366	0.377745	0.394505	0.459886	3674	329395	1081	9132
prokbert-mini-c	2k	zscore	5	1.5	25000	1000	80	0.388552	0.497483	0.347026	0.371909	0.453134	3419	329643	833	9387
prokbert-mini-c	2k	zscore	5	1.5	30000	1000	80	0.352765	0.453922	0.312585	0.337096	0.432948	3048	329820	656	9758
prokbert-mini-c	2k	zscore	5	1.5	35000	1000	80	0.316303	0.388033	0.281171	0.306906	0.426721	2655	330218	258	10151
prokbert-mini-c	2k	zscore	5	1.5	40000	1000	80	0.245517	0.298333	0.212298	0.239431	0.368201	1968	330298	178	10838
prokbert-mini-c	2k	zscore	5	2	20000	1000	80	0.294154	0.366994	0.258167	0.283259	0.371645	2347	329860	616	10459
prokbert-mini-c	2k	zscore	5	2	25000	1000	80	0.280476	0.356493	0.242956	0.269084	0.359871	2197	329905	571	10609
prokbert-mini-c	2k	zscore	5	2	30000	1000	80	0.228626	0.273621	0.205348	0.222886	0.342893	1949	330023	453	10857
prokbert-mini-c	2k	zscore	5	2	35000	1000	80	0.226001	0.279261	0.191548	0.220233	0.344274	1762	330275	201	11044
prokbert-mini-c	2k	zscore	5	2	40000	1000	80	0.180274	0.230128	0.147144	0.174617	0.318244	1441	330377	99	11365
prokbert-mini-c	2k	zscore	7	0.5	20000	1000	80	0.545554	0.516796	0.687429	0.525326	0.540085	7872	322854	7622	4934
prokbert-mini-c	2k	zscore	7	0.5	25000	1000	80	0.555701	0.547262	0.659599	0.537196	0.555869	7440	324736	5740	5366
prokbert-mini-c	2k	zscore	7	0.5	30000	1000	80	0.571501	0.603346	0.631924	0.550863	0.580833	7277	326101	4375	5529
prokbert-mini-c	2k	zscore	7	0.5	35000	1000	80	0.53311	0.569122	0.582739	0.513944	0.563087	6708	326658	3818	6098
prokbert-mini-c	2k	zscore	7	0.5	40000	1000	80	0.454998	0.50488	0.485838	0.43661	0.502255	5517	327116	3360	7289
prokbert-mini-c	2k	zscore	7	0.75	20000	1000	80	0.548162	0.575036	0.609002	0.530098	0.553082	6730	326260	4216	6076
prokbert-mini-c	2k	zscore	7	0.75	25000	1000	80	0.54635	0.606312	0.571832	0.527364	0.556772	6249	327362	3114	6557
prokbert-mini-c	2k	zscore	7	0.75	30000	1000	80	0.528957	0.591601	0.547267	0.510109	0.560096	6025	327874	2602	6781
prokbert-mini-c	2k	zscore	7	0.75	35000	1000	80	0.488611	0.552145	0.496551	0.471769	0.530806	5301	328350	2126	7505
prokbert-mini-c	2k	zscore	7	0.75	40000	1000	80	0.418372	0.495373	0.416581	0.400542	0.471872	4244	328727	1749	8562
prokbert-mini-c	2k	zscore	7	1	20000	1000	80	0.516159	0.590304	0.529835	0.49668	0.537427	5670	327874	2602	7136
prokbert-mini-c	2k	zscore	7	1	25000	1000	80	0.497398	0.57707	0.496587	0.480435	0.535654	5316	328448	2028	7490
prokbert-mini-c	2k	zscore	7	1	30000	1000	80	0.471205	0.531279	0.468554	0.459271	0.521165	4890	328797	1679	7916
prokbert-mini-c	2k	zscore	7	1	35000	1000	80	0.44607	0.531703	0.428221	0.430158	0.506373	4400	329231	1245	8406
prokbert-mini-c	2k	zscore	7	1	40000	1000	80	0.34192	0.412896	0.325886	0.328303	0.425847	3236	329426	1050	9570
prokbert-mini-c	2k	zscore	7	1.25	20000	1000	80	0.468001	0.566484	0.451477	0.45076	0.504554	4574	328924	1552	8232
prokbert-mini-c	2k	zscore	7	1.25	25000	1000	80	0.445453	0.51572	0.430945	0.43417	0.502263	4350	329221	1255	8456
prokbert-mini-c	2k	zscore	7	1.25	30000	1000	80	0.441862	0.529698	0.415296	0.427948	0.496038	4135	329412	1064	8671
prokbert-mini-c	2k	zscore	7	1.25	35000	1000	80	0.393263	0.485073	0.359233	0.377597	0.463351	3411	329825	651	9395
prokbert-mini-c	2k	zscore	7	1.25	40000	1000	80	0.292579	0.351451	0.265833	0.28336	0.398978	2539	329989	487	10267
prokbert-mini-c	2k	zscore	7	1.5	20000	1000	80	0.411633	0.499682	0.38461	0.398052	0.460474	3755	329283	1193	9051
prokbert-mini-c	2k	zscore	7	1.5	25000	1000	80	0.396295	0.496411	0.361578	0.380326	0.458214	3544	329555	921	9262
prokbert-mini-c	2k	zscore	7	1.5	30000	1000	80	0.358365	0.453524	0.324925	0.342384	0.427897	3053	329732	744	9753
prokbert-mini-c	2k	zscore	7	1.5	35000	1000	80	0.324569	0.393076	0.291324	0.315741	0.424451	2704	330132	344	10102
prokbert-mini-c	2k	zscore	7	1.5	40000	1000	80	0.253587	0.303317	0.223166	0.247591	0.374569	2076	330247	229	10730
prokbert-mini-c	2k	zscore	7	2	20000	1000	80	0.301936	0.379827	0.264594	0.289969	0.371648	2372	329824	652	10434
prokbert-mini-c	2k	zscore	7	2	25000	1000	80	0.282599	0.350876	0.247103	0.272771	0.362612	2220	329911	565	10586
prokbert-mini-c	2k	zscore	7	2	30000	1000	80	0.236161	0.283843	0.212255	0.229636	0.344048	1993	329977	499	10813
prokbert-mini-c	2k	zscore	7	2	35000	1000	80	0.212158	0.265067	0.177209	0.206723	0.341907	1749	330265	211	11057
prokbert-mini-c	2k	zscore	7	2	40000	1000	80	0.171565	0.216921	0.141088	0.16662	0.305506	1344	330368	108	11462
prokbert-mini-long	2k	zscore	3	0.5	20000	1000	80	0.57755	0.642399	0.585782	0.562958	0.598338	6608	327942	2534	6198
prokbert-mini-long	2k	zscore	3	0.5	25000	1000	80	0.576399	0.680056	0.553691	0.557856	0.605644	6137	328875	1601	6669
prokbert-mini-long	2k	zscore	3	0.5	30000	1000	80	0.55709	0.652342	0.529852	0.540845	0.596445	5674	329318	1158	7132
prokbert-mini-long	2k	zscore	3	0.5	35000	1000	80	0.519027	0.619468	0.48442	0.502966	0.569357	5111	329510	966	7695
prokbert-mini-long	2k	zscore	3	0.5	40000	1000	80	0.45123	0.55671	0.414334	0.434663	0.520174	4272	329676	800	8534
prokbert-mini-long	2k	zscore	3	0.75	20000	1000	80	0.572402	0.688137	0.542788	0.551804	0.596554	5895	329013	1463	6911
prokbert-mini-long	2k	zscore	3	0.75	25000	1000	80	0.547626	0.650592	0.510436	0.532067	0.59031	5454	329482	994	7352
prokbert-mini-long	2k	zscore	3	0.75	30000	1000	80	0.511859	0.634359	0.462786	0.494059	0.571055	4945	329754	722	7861
prokbert-mini-long	2k	zscore	3	0.75	35000	1000	80	0.478641	0.615652	0.420852	0.459193	0.54089	4408	329871	605	8398
prokbert-mini-long	2k	zscore	3	0.75	40000	1000	80	0.400417	0.520573	0.347223	0.384052	0.481419	3497	330002	474	9309
prokbert-mini-long	2k	zscore	3	1	20000	1000	80	0.50339	0.632303	0.456167	0.48573	0.557892	4863	329610	866	7943
prokbert-mini-long	2k	zscore	3	1	25000	1000	80	0.468979	0.596646	0.413319	0.452583	0.54314	4374	329950	526	8432
prokbert-mini-long	2k	zscore	3	1	30000	1000	80	0.444012	0.552456	0.388923	0.43062	0.532337	4096	330095	381	8710
prokbert-mini-long	2k	zscore	3	1	35000	1000	80	0.395886	0.517081	0.336474	0.379545	0.484785	3403	330161	315	9403
prokbert-mini-long	2k	zscore	3	1	40000	1000	80	0.340784	0.456458	0.282032	0.325371	0.435234	2723	330250	226	10083
prokbert-mini-long	2k	zscore	3	1.25	20000	1000	80	0.455883	0.590435	0.393467	0.438883	0.517065	4032	329924	552	8774
prokbert-mini-long	2k	zscore	3	1.25	25000	1000	80	0.415333	0.538522	0.352535	0.399572	0.497164	3607	330111	365	9199
prokbert-mini-long	2k	zscore	3	1.25	30000	1000	80	0.376005	0.493298	0.316229	0.361381	0.472284	3243	330164	312	9563
prokbert-mini-long	2k	zscore	3	1.25	35000	1000	80	0.330763	0.447425	0.271778	0.315604	0.431381	2722	330202	274	10084
prokbert-mini-long	2k	zscore	3	1.25	40000	1000	80	0.257364	0.346165	0.208413	0.246247	0.376703	2040	330311	165	10766
prokbert-mini-long	2k	zscore	3	1.5	20000	1000	80	0.394308	0.553676	0.323371	0.371288	0.467856	3256	330086	390	9550
prokbert-mini-long	2k	zscore	3	1.5	25000	1000	80	0.345361	0.457557	0.289177	0.330676	0.443879	2892	330173	303	9914
prokbert-mini-long	2k	zscore	3	1.5	30000	1000	80	0.302471	0.398179	0.254775	0.290158	0.418364	2574	330204	272	10232
prokbert-mini-long	2k	zscore	3	1.5	35000	1000	80	0.277069	0.364245	0.230729	0.266273	0.389787	2240	330236	240	10566
prokbert-mini-long	2k	zscore	3	1.5	40000	1000	80	0.22416	0.300326	0.18018	0.214873	0.344952	1711	330339	137	11095
prokbert-mini-long	2k	zscore	3	2	20000	1000	80	0.28436	0.364195	0.23666	0.274307	0.379605	2149	330221	255	10657
prokbert-mini-long	2k	zscore	3	2	25000	1000	80	0.258366	0.339466	0.210389	0.247607	0.364371	1938	330290	186	10868
prokbert-mini-long	2k	zscore	3	2	30000	1000	80	0.220723	0.288769	0.180498	0.211551	0.341231	1679	330337	139	11127
prokbert-mini-long	2k	zscore	3	2	35000	1000	80	0.216535	0.279827	0.177416	0.208383	0.337873	1620	330368	108	11186
prokbert-mini-long	2k	zscore	3	2	40000	1000	80	0.183598	0.245844	0.145202	0.175311	0.300647	1273	330402	74	11533
prokbert-mini-long	2k	zscore	5	0.5	20000	1000	80	0.584374	0.60701	0.658644	0.564202	0.585712	7506	325793	4683	5300
prokbert-mini-long	2k	zscore	5	0.5	25000	1000	80	0.593654	0.645146	0.626626	0.575282	0.593745	6963	327170	3306	5843
prokbert-mini-long	2k	zscore	5	0.5	30000	1000	80	0.580684	0.650217	0.586421	0.562227	0.599188	6420	328277	2199	6386
prokbert-mini-long	2k	zscore	5	0.5	35000	1000	80	0.550747	0.618675	0.547035	0.535152	0.583362	5884	328718	1758	6922
prokbert-mini-long	2k	zscore	5	0.5	40000	1000	80	0.4788	0.554175	0.467319	0.46424	0.54101	5037	329019	1457	7769
prokbert-mini-long	2k	zscore	5	0.75	20000	1000	80	0.573195	0.648996	0.576335	0.554499	0.595955	6389	328241	2235	6417
prokbert-mini-long	2k	zscore	5	0.75	25000	1000	80	0.566301	0.663216	0.546516	0.547809	0.597781	5948	328965	1511	6858
prokbert-mini-long	2k	zscore	5	0.75	30000	1000	80	0.558947	0.65806	0.529344	0.54169	0.598312	5661	329375	1101	7145
prokbert-mini-long	2k	zscore	5	0.75	35000	1000	80	0.47379	0.561214	0.448367	0.459195	0.544193	4745	329501	975	8061
prokbert-mini-long	2k	zscore	5	0.75	40000	1000	80	0.420899	0.512948	0.391512	0.405218	0.49674	3934	329702	774	8872
prokbert-mini-long	2k	zscore	5	1	20000	1000	80	0.529974	0.635811	0.50826	0.510091	0.567674	5366	329124	1352	7440
prokbert-mini-long	2k	zscore	5	1	25000	1000	80	0.505382	0.599974	0.479908	0.490018	0.559985	5008	329460	1016	7798
prokbert-mini-long	2k	zscore	5	1	30000	1000	80	0.499785	0.60345	0.458568	0.483888	0.559238	4718	329817	659	8088
prokbert-mini-long	2k	zscore	5	1	35000	1000	80	0.445808	0.550416	0.406472	0.429033	0.52186	4120	329897	579	8686
prokbert-mini-long	2k	zscore	5	1	40000	1000	80	0.375538	0.476056	0.335038	0.359109	0.454815	3178	329988	488	9628
prokbert-mini-long	2k	zscore	5	1.25	20000	1000	80	0.474871	0.588712	0.434618	0.45666	0.525441	4382	329628	848	8424
prokbert-mini-long	2k	zscore	5	1.25	25000	1000	80	0.466002	0.584535	0.413734	0.447781	0.523554	4096	329954	522	8710
prokbert-mini-long	2k	zscore	5	1.25	30000	1000	80	0.411293	0.521037	0.364404	0.394519	0.495861	3642	330051	425	9164
prokbert-mini-long	2k	zscore	5	1.25	35000	1000	80	0.366143	0.47051	0.325987	0.3494	0.463179	3201	330083	393	9605
prokbert-mini-long	2k	zscore	5	1.25	40000	1000	80	0.313118	0.389024	0.277054	0.302572	0.419142	2587	330199	277	10219
prokbert-mini-long	2k	zscore	5	1.5	20000	1000	80	0.408836	0.528242	0.360851	0.390742	0.489531	3612	329989	487	9194
prokbert-mini-long	2k	zscore	5	1.5	25000	1000	80	0.374286	0.477201	0.331622	0.358737	0.468586	3271	330079	397	9535
prokbert-mini-long	2k	zscore	5	1.5	30000	1000	80	0.344766	0.43237	0.30677	0.331864	0.451169	3013	330133	343	9793
prokbert-mini-long	2k	zscore	5	1.5	35000	1000	80	0.293252	0.338039	0.27174	0.288004	0.419491	2590	330200	276	10216
prokbert-mini-long	2k	zscore	5	1.5	40000	1000	80	0.274959	0.335214	0.241488	0.268063	0.394285	2220	330310	166	10586
prokbert-mini-long	2k	zscore	5	2	20000	1000	80	0.296563	0.378543	0.249386	0.285892	0.387358	2258	330186	290	10548
prokbert-mini-long	2k	zscore	5	2	25000	1000	80	0.265022	0.33811	0.221577	0.255856	0.367661	2053	330194	282	10753
prokbert-mini-long	2k	zscore	5	2	30000	1000	80	0.237535	0.291103	0.20359	0.231861	0.354209	1899	330223	253	10907
prokbert-mini-long	2k	zscore	5	2	35000	1000	80	0.226753	0.278398	0.192816	0.221344	0.34012	1743	330253	223	11063
prokbert-mini-long	2k	zscore	5	2	40000	1000	80	0.195494	0.251828	0.158396	0.188974	0.31549	1441	330352	124	11365
prokbert-mini-long	2k	zscore	7	0.5	20000	1000	80	0.584974	0.580818	0.693281	0.562698	0.582446	8073	324356	6120	4733
prokbert-mini-long	2k	zscore	7	0.5	25000	1000	80	0.590738	0.616876	0.656714	0.57011	0.592405	7488	326082	4394	5318
prokbert-mini-long	2k	zscore	7	0.5	30000	1000	80	0.584945	0.637592	0.622875	0.562477	0.600141	7043	327224	3252	5763
prokbert-mini-long	2k	zscore	7	0.5	35000	1000	80	0.55688	0.601869	0.579441	0.540834	0.589376	6455	327950	2526	6351
prokbert-mini-long	2k	zscore	7	0.5	40000	1000	80	0.499821	0.544272	0.517514	0.485529	0.551992	5719	328187	2289	7087
prokbert-mini-long	2k	zscore	7	0.75	20000	1000	80	0.58077	0.647938	0.603619	0.559666	0.592595	6736	327551	2925	6070
prokbert-mini-long	2k	zscore	7	0.75	25000	1000	80	0.578525	0.666075	0.577017	0.557872	0.59851	6356	328362	2114	6450
prokbert-mini-long	2k	zscore	7	0.75	30000	1000	80	0.571724	0.657982	0.558888	0.552649	0.598644	6025	328873	1603	6781
prokbert-mini-long	2k	zscore	7	0.75	35000	1000	80	0.491656	0.578785	0.47543	0.474223	0.553171	5101	329190	1286	7705
prokbert-mini-long	2k	zscore	7	0.75	40000	1000	80	0.450855	0.545003	0.430803	0.432527	0.515368	4421	329382	1094	8385
prokbert-mini-long	2k	zscore	7	1	20000	1000	80	0.537765	0.640477	0.525714	0.515931	0.566518	5543	328836	1640	7263
prokbert-mini-long	2k	zscore	7	1	25000	1000	80	0.524138	0.621895	0.503524	0.505795	0.561111	5253	329143	1333	7553
prokbert-mini-long	2k	zscore	7	1	30000	1000	80	0.497526	0.600044	0.466301	0.480183	0.554661	4820	329604	872	7986
prokbert-mini-long	2k	zscore	7	1	35000	1000	80	0.445599	0.549215	0.412544	0.428497	0.516962	4186	329730	746	8620
prokbert-mini-long	2k	zscore	7	1	40000	1000	80	0.373184	0.462043	0.347015	0.356548	0.456731	3361	329783	693	9445
prokbert-mini-long	2k	zscore	7	1.25	20000	1000	80	0.471995	0.568425	0.448696	0.45441	0.520183	4482	329391	1085	8324
prokbert-mini-long	2k	zscore	7	1.25	25000	1000	80	0.456637	0.556343	0.420972	0.439745	0.514636	4178	329699	777	8628
prokbert-mini-long	2k	zscore	7	1.25	30000	1000	80	0.423982	0.523222	0.388408	0.407143	0.498171	3798	329900	576	9008
prokbert-mini-long	2k	zscore	7	1.25	35000	1000	80	0.367547	0.44311	0.343731	0.353715	0.465376	3338	329950	526	9468
prokbert-mini-long	2k	zscore	7	1.25	40000	1000	80	0.315396	0.382267	0.291072	0.303673	0.418171	2715	330033	443	10091
prokbert-mini-long	2k	zscore	7	1.5	20000	1000	80	0.413934	0.527885	0.376041	0.393887	0.481305	3668	329786	690	9138
prokbert-mini-long	2k	zscore	7	1.5	25000	1000	80	0.390339	0.49528	0.352704	0.372143	0.467431	3353	329963	513	9453
prokbert-mini-long	2k	zscore	7	1.5	30000	1000	80	0.348837	0.409247	0.326863	0.338981	0.452301	3091	330057	419	9715
prokbert-mini-long	2k	zscore	7	1.5	35000	1000	80	0.322982	0.372969	0.305621	0.315189	0.436035	2870	330092	384	9936
prokbert-mini-long	2k	zscore	7	1.5	40000	1000	80	0.290379	0.340545	0.264957	0.284508	0.401949	2393	330207	269	10413
prokbert-mini-long	2k	zscore	7	2	20000	1000	80	0.305472	0.378881	0.264153	0.295776	0.400974	2405	330181	295	10401
prokbert-mini-long	2k	zscore	7	2	25000	1000	80	0.285825	0.347631	0.24881	0.27831	0.391162	2294	330190	286	10512
prokbert-mini-long	2k	zscore	7	2	30000	1000	80	0.25893	0.300555	0.231334	0.255081	0.378243	2137	330219	257	10669
prokbert-mini-long	2k	zscore	7	2	35000	1000	80	0.246827	0.291988	0.216801	0.242475	0.364966	1979	330250	226	10827
prokbert-mini-long	2k	zscore	7	2	40000	1000	80	0.205955	0.251655	0.174664	0.201447	0.330206	1568	330351	125	11238
CADUCEUS	4k	zscore	3	0.5	20000	1000	80	0.495558	0.482255	0.599534	0.491377	0.479918	6985	322370	7411	6516
CADUCEUS	4k	zscore	3	0.5	25000	1000	80	0.521464	0.540016	0.576197	0.516122	0.517962	6551	325229	4552	6950
CADUCEUS	4k	zscore	3	0.5	30000	1000	80	0.532554	0.5739	0.554975	0.525776	0.544975	6196	326887	2894	7305
CADUCEUS	4k	zscore	3	0.5	35000	1000	80	0.488202	0.543469	0.492309	0.480822	0.528145	5592	327481	2300	7909
CADUCEUS	4k	zscore	3	0.5	40000	1000	80	0.400294	0.483285	0.38073	0.388534	0.461616	4199	328177	1604	9302
CADUCEUS	4k	zscore	3	0.75	20000	1000	80	0.518247	0.551859	0.561926	0.512034	0.51132	6246	325662	4119	7255
CADUCEUS	4k	zscore	3	0.75	25000	1000	80	0.528943	0.595672	0.536469	0.520081	0.529997	5785	327192	2589	7716
CADUCEUS	4k	zscore	3	0.75	30000	1000	80	0.520944	0.597661	0.510853	0.510928	0.536145	5439	327944	1837	8062
CADUCEUS	4k	zscore	3	0.75	35000	1000	80	0.474209	0.57869	0.440936	0.459994	0.515592	4781	328472	1309	8720
CADUCEUS	4k	zscore	3	0.75	40000	1000	80	0.358371	0.467512	0.320647	0.341827	0.425608	3424	328662	1119	10077
CADUCEUS	4k	zscore	3	1	20000	1000	80	0.522175	0.6153	0.511482	0.510127	0.519085	5505	327384	2397	7996
CADUCEUS	4k	zscore	3	1	25000	1000	80	0.512806	0.605329	0.484482	0.499913	0.524423	5058	328256	1525	8443
CADUCEUS	4k	zscore	3	1	30000	1000	80	0.477648	0.568188	0.446411	0.46462	0.516485	4707	328598	1183	8794
CADUCEUS	4k	zscore	3	1	35000	1000	80	0.427915	0.536334	0.38627	0.412508	0.487092	4085	328879	902	9416
CADUCEUS	4k	zscore	3	1	40000	1000	80	0.329822	0.431772	0.28629	0.314931	0.418077	3059	329062	719	10442
CADUCEUS	4k	zscore	3	1.25	20000	1000	80	0.477382	0.56432	0.445797	0.467537	0.51164	4813	328337	1444	8688
CADUCEUS	4k	zscore	3	1.25	25000	1000	80	0.458817	0.5625	0.414526	0.445772	0.494819	4373	328627	1154	9128
CADUCEUS	4k	zscore	3	1.25	30000	1000	80	0.419456	0.528929	0.373032	0.405326	0.479815	4066	328766	1015	9435
CADUCEUS	4k	zscore	3	1.25	35000	1000	80	0.34786	0.460537	0.298117	0.331852	0.433689	3248	329064	717	10253
CADUCEUS	4k	zscore	3	1.25	40000	1000	80	0.238164	0.300133	0.211809	0.230776	0.352313	2277	329130	651	11224
CADUCEUS	4k	zscore	3	1.5	20000	1000	80	0.416212	0.511911	0.373978	0.405992	0.473707	4083	328620	1161	9418
CADUCEUS	4k	zscore	3	1.5	25000	1000	80	0.363217	0.466149	0.320752	0.350175	0.440395	3542	328767	1014	9959
CADUCEUS	4k	zscore	3	1.5	30000	1000	80	0.331607	0.436318	0.288499	0.317422	0.416288	3188	328846	935	10313
CADUCEUS	4k	zscore	3	1.5	35000	1000	80	0.270697	0.357504	0.233399	0.258581	0.372562	2514	329097	684	10987
CADUCEUS	4k	zscore	3	1.5	40000	1000	80	0.196673	0.242427	0.176852	0.191645	0.307296	1795	329196	585	11706
CADUCEUS	4k	zscore	3	2	20000	1000	80	0.297768	0.390568	0.253983	0.286077	0.368934	2521	329029	752	10980
CADUCEUS	4k	zscore	3	2	25000	1000	80	0.260293	0.345972	0.223676	0.249014	0.35219	2292	329106	675	11209
CADUCEUS	4k	zscore	3	2	30000	1000	80	0.233839	0.294657	0.206611	0.226507	0.334891	2062	329188	593	11439
CADUCEUS	4k	zscore	3	2	35000	1000	80	0.207294	0.281126	0.174939	0.197124	0.299348	1688	329250	531	11813
CADUCEUS	4k	zscore	3	2	40000	1000	80	0.129875	0.190821	0.0983885	0.122562	0.24557	1069	329523	258	12432
CADUCEUS	4k	zscore	5	0.5	20000	1000	80	0.493627	0.441124	0.655866	0.485163	0.472716	7689	319692	10089	5812
CADUCEUS	4k	zscore	5	0.5	25000	1000	80	0.534853	0.523367	0.63174	0.527249	0.514789	7202	323503	6278	6299
CADUCEUS	4k	zscore	5	0.5	30000	1000	80	0.553535	0.586887	0.600356	0.543561	0.543567	6787	325672	4109	6714
CADUCEUS	4k	zscore	5	0.5	35000	1000	80	0.523702	0.575823	0.542375	0.514122	0.54034	6203	326731	3050	7298
CADUCEUS	4k	zscore	5	0.5	40000	1000	80	0.43903	0.536468	0.426799	0.422441	0.486607	4906	327571	2210	8595
CADUCEUS	4k	zscore	5	0.75	20000	1000	80	0.525071	0.53639	0.596926	0.517888	0.509502	6688	324566	5215	6813
CADUCEUS	4k	zscore	5	0.75	25000	1000	80	0.537363	0.584152	0.563478	0.529559	0.533446	6226	326467	3314	7275
CADUCEUS	4k	zscore	5	0.75	30000	1000	80	0.540603	0.600066	0.546141	0.530752	0.551149	5956	327489	2292	7545
CADUCEUS	4k	zscore	5	0.75	35000	1000	80	0.49191	0.571052	0.479918	0.480449	0.531594	5401	327891	1890	8100
CADUCEUS	4k	zscore	5	0.75	40000	1000	80	0.403386	0.494591	0.378513	0.388569	0.467909	4154	328390	1391	9347
CADUCEUS	4k	zscore	5	1	20000	1000	80	0.521486	0.580783	0.535118	0.510812	0.518496	5730	326955	2826	7771
CADUCEUS	4k	zscore	5	1	25000	1000	80	0.523779	0.599918	0.512413	0.511955	0.531484	5403	327885	1896	8098
CADUCEUS	4k	zscore	5	1	30000	1000	80	0.502173	0.578845	0.484988	0.490441	0.526625	5057	328308	1473	8444
CADUCEUS	4k	zscore	5	1	35000	1000	80	0.441482	0.546565	0.408998	0.424107	0.490824	4350	328578	1203	9151
CADUCEUS	4k	zscore	5	1	40000	1000	80	0.331554	0.403055	0.303983	0.321521	0.416697	3170	328880	901	10331
CADUCEUS	4k	zscore	5	1.25	20000	1000	80	0.497503	0.582376	0.477891	0.484857	0.51562	5045	328069	1712	8456
CADUCEUS	4k	zscore	5	1.25	25000	1000	80	0.483988	0.579466	0.454065	0.469885	0.507297	4665	328463	1318	8836
CADUCEUS	4k	zscore	5	1.25	30000	1000	80	0.441415	0.547095	0.401243	0.426612	0.488059	4238	328684	1097	9263
CADUCEUS	4k	zscore	5	1.25	35000	1000	80	0.37665	0.468188	0.337601	0.363553	0.452235	3567	328949	832	9934
CADUCEUS	4k	zscore	5	1.25	40000	1000	80	0.272549	0.331549	0.247542	0.265282	0.381469	2636	329062	719	10865
CADUCEUS	4k	zscore	5	1.5	20000	1000	80	0.435213	0.525827	0.399556	0.4246	0.480574	4231	328541	1240	9270
CADUCEUS	4k	zscore	5	1.5	25000	1000	80	0.395962	0.497085	0.354569	0.382904	0.455503	3758	328738	1043	9743
CADUCEUS	4k	zscore	5	1.5	30000	1000	80	0.345798	0.43723	0.309161	0.333373	0.428402	3356	328818	963	10145
CADUCEUS	4k	zscore	5	1.5	35000	1000	80	0.294443	0.371594	0.262823	0.283557	0.396288	2818	329041	740	10683
CADUCEUS	4k	zscore	5	1.5	40000	1000	80	0.199893	0.2451	0.181446	0.195495	0.322492	1995	329107	674	11506
CADUCEUS	4k	zscore	5	2	20000	1000	80	0.307921	0.398872	0.264345	0.296767	0.375909	2618	328998	783	10883
CADUCEUS	4k	zscore	5	2	25000	1000	80	0.259396	0.330685	0.227719	0.251375	0.352232	2335	329042	739	11166
CADUCEUS	4k	zscore	5	2	30000	1000	80	0.241176	0.312297	0.210919	0.232099	0.335232	2103	329132	649	11398
CADUCEUS	4k	zscore	5	2	35000	1000	80	0.204799	0.266045	0.177576	0.197092	0.299289	1711	329214	567	11790
CADUCEUS	4k	zscore	5	2	40000	1000	80	0.130802	0.197453	0.0959116	0.122508	0.243002	1050	329524	257	12451
CADUCEUS	4k	zscore	7	0.5	20000	1000	80	0.48166	0.401319	0.699318	0.46653	0.45396	8107	316779	13002	5394
CADUCEUS	4k	zscore	7	0.5	25000	1000	80	0.533063	0.502391	0.672279	0.519205	0.505176	7740	321501	8280	5761
CADUCEUS	4k	zscore	7	0.5	30000	1000	80	0.559696	0.563698	0.650302	0.546036	0.535344	7387	323971	5810	6114
CADUCEUS	4k	zscore	7	0.5	35000	1000	80	0.549273	0.585858	0.598791	0.535727	0.542654	6767	325681	4100	6734
CADUCEUS	4k	zscore	7	0.5	40000	1000	80	0.47938	0.536729	0.502007	0.464023	0.501473	5563	326758	3023	7938
CADUCEUS	4k	zscore	7	0.75	20000	1000	80	0.528312	0.529789	0.623634	0.516587	0.5038	6976	323583	6198	6525
CADUCEUS	4k	zscore	7	0.75	25000	1000	80	0.549921	0.588672	0.593645	0.539871	0.529588	6554	325659	4122	6947
CADUCEUS	4k	zscore	7	0.75	30000	1000	80	0.560784	0.618775	0.573886	0.549444	0.557411	6290	327090	2691	7211
CADUCEUS	4k	zscore	7	0.75	35000	1000	80	0.514267	0.584127	0.511377	0.502374	0.533128	5679	327467	2314	7822
CADUCEUS	4k	zscore	7	0.75	40000	1000	80	0.425603	0.520935	0.408545	0.408436	0.476107	4530	327962	1819	8971
CADUCEUS	4k	zscore	7	1	20000	1000	80	0.538128	0.592647	0.557338	0.526602	0.522274	5945	326659	3122	7556
CADUCEUS	4k	zscore	7	1	25000	1000	80	0.524399	0.584744	0.525058	0.513991	0.535857	5602	327671	2110	7899
CADUCEUS	4k	zscore	7	1	30000	1000	80	0.507903	0.574926	0.497158	0.497429	0.53044	5252	328099	1682	8249
CADUCEUS	4k	zscore	7	1	35000	1000	80	0.445328	0.529951	0.423638	0.431546	0.49147	4544	328298	1483	8957
CADUCEUS	4k	zscore	7	1	40000	1000	80	0.347217	0.403539	0.33016	0.33922	0.429239	3458	328680	1101	10043
CADUCEUS	4k	zscore	7	1.25	20000	1000	80	0.499408	0.573896	0.492992	0.486095	0.514521	5174	327832	1949	8327
CADUCEUS	4k	zscore	7	1.25	25000	1000	80	0.492171	0.586997	0.469545	0.476188	0.510714	4819	328307	1474	8682
CADUCEUS	4k	zscore	7	1.25	30000	1000	80	0.442601	0.545614	0.407223	0.427131	0.487098	4292	328586	1195	9209
CADUCEUS	4k	zscore	7	1.25	35000	1000	80	0.383894	0.469669	0.352695	0.369677	0.451208	3648	328816	965	9853
CADUCEUS	4k	zscore	7	1.25	40000	1000	80	0.277269	0.324314	0.259474	0.271547	0.382554	2712	328968	813	10789
CADUCEUS	4k	zscore	7	1.5	20000	1000	80	0.432049	0.514087	0.405734	0.420552	0.475119	4248	328399	1382	9253
CADUCEUS	4k	zscore	7	1.5	25000	1000	80	0.413229	0.500841	0.381246	0.401101	0.462688	3936	328616	1165	9565
CADUCEUS	4k	zscore	7	1.5	30000	1000	80	0.349776	0.429988	0.321024	0.337978	0.431576	3456	328728	1053	10045
CADUCEUS	4k	zscore	7	1.5	35000	1000	80	0.295478	0.355777	0.273917	0.286474	0.403689	2969	328947	834	10532
CADUCEUS	4k	zscore	7	1.5	40000	1000	80	0.202595	0.245683	0.185739	0.198456	0.328919	2041	329132	649	11460
CADUCEUS	4k	zscore	7	2	20000	1000	80	0.31353	0.399127	0.272524	0.303526	0.375979	2646	328957	824	10855
CADUCEUS	4k	zscore	7	2	25000	1000	80	0.271776	0.343662	0.238977	0.263264	0.356626	2379	329045	736	11122
CADUCEUS	4k	zscore	7	2	30000	1000	80	0.250502	0.326393	0.217947	0.240303	0.329675	2066	329105	676	11435
CADUCEUS	4k	zscore	7	2	35000	1000	80	0.19101	0.241701	0.170146	0.184679	0.289256	1599	329251	530	11902
CADUCEUS	4k	zscore	7	2	40000	1000	80	0.118341	0.172675	0.0901362	0.112218	0.241871	1042	329524	257	12459
DNABERT2	4k	zscore	3	0.5	20000	1000	80	0.348624	0.437868	0.343848	0.346089	0.332157	3589	325653	4128	9912
DNABERT2	4k	zscore	3	0.5	25000	1000	80	0.348227	0.460343	0.312456	0.341276	0.342213	3182	327125	2656	10319
DNABERT2	4k	zscore	3	0.5	30000	1000	80	0.316024	0.446102	0.266141	0.302789	0.326362	2657	327928	1853	10844
DNABERT2	4k	zscore	3	0.5	35000	1000	80	0.238913	0.342834	0.192744	0.228134	0.31132	2145	328660	1121	11356
DNABERT2	4k	zscore	3	0.5	40000	1000	80	0.158279	0.22412	0.124786	0.152211	0.257438	1427	329094	687	12074
DNABERT2	4k	zscore	3	0.75	20000	1000	80	0.302599	0.404956	0.270829	0.299416	0.316301	2826	327252	2529	10675
DNABERT2	4k	zscore	3	0.75	25000	1000	80	0.282963	0.402391	0.232956	0.273408	0.314094	2421	328156	1625	11080
DNABERT2	4k	zscore	3	0.75	30000	1000	80	0.242536	0.358497	0.189558	0.229179	0.302557	2030	328716	1065	11471
DNABERT2	4k	zscore	3	0.75	35000	1000	80	0.188442	0.274587	0.146839	0.177184	0.292721	1631	329248	533	11870
DNABERT2	4k	zscore	3	0.75	40000	1000	80	0.130164	0.189706	0.100543	0.122289	0.247353	1125	329462	319	12376
DNABERT2	4k	zscore	3	1	20000	1000	80	0.280792	0.380169	0.241044	0.275808	0.304938	2424	327932	1849	11077
DNABERT2	4k	zscore	3	1	25000	1000	80	0.249507	0.361165	0.198422	0.238554	0.302894	2083	328620	1161	11418
DNABERT2	4k	zscore	3	1	30000	1000	80	0.201823	0.305909	0.15437	0.189587	0.281534	1719	328934	847	11782
DNABERT2	4k	zscore	3	1	35000	1000	80	0.162061	0.227761	0.126571	0.153872	0.280476	1410	329421	360	12091
DNABERT2	4k	zscore	3	1	40000	1000	80	0.116448	0.165961	0.0898371	0.109747	0.24162	983	329600	181	12518
DNABERT2	4k	zscore	3	1.25	20000	1000	80	0.264725	0.382214	0.215082	0.254695	0.291201	2100	328348	1433	11401
DNABERT2	4k	zscore	3	1.25	25000	1000	80	0.219709	0.329897	0.168821	0.208037	0.282744	1753	328891	890	11748
DNABERT2	4k	zscore	3	1.25	30000	1000	80	0.181975	0.274833	0.137603	0.170919	0.264954	1484	329102	679	12017
DNABERT2	4k	zscore	3	1.25	35000	1000	80	0.146717	0.20814	0.113385	0.138358	0.265524	1213	329528	253	12288
DNABERT2	4k	zscore	3	1.25	40000	1000	80	0.0963867	0.136243	0.0723856	0.0914982	0.229224	865	329643	138	12636
DNABERT2	4k	zscore	3	1.5	20000	1000	80	0.233395	0.380483	0.168498	0.216877	0.270475	1718	328746	1035	11783
DNABERT2	4k	zscore	3	1.5	25000	1000	80	0.197848	0.312928	0.143842	0.184604	0.25862	1473	329027	754	12028
DNABERT2	4k	zscore	3	1.5	30000	1000	80	0.150678	0.232868	0.11129	0.141152	0.232473	1182	329189	592	12319
DNABERT2	4k	zscore	3	1.5	35000	1000	80	0.121614	0.176965	0.0911396	0.114068	0.243841	966	329640	141	12535
DNABERT2	4k	zscore	3	1.5	40000	1000	80	0.0928587	0.135954	0.0674498	0.0869455	0.222454	753	329722	59	12748
DNABERT2	4k	zscore	3	2	20000	1000	80	0.165098	0.290711	0.109569	0.148625	0.223583	1158	329110	671	12343
DNABERT2	4k	zscore	3	2	25000	1000	80	0.113551	0.186002	0.0814386	0.105365	0.195085	886	329263	518	12615
DNABERT2	4k	zscore	3	2	30000	1000	80	0.0884545	0.136002	0.0664032	0.0834602	0.177961	728	329369	412	12773
DNABERT2	4k	zscore	3	2	35000	1000	80	0.0657487	0.0984623	0.0486729	0.0606181	0.188505	504	329776	5	12997
DNABERT2	4k	zscore	3	2	40000	1000	80	0.0404711	0.062234	0.0287182	0.0373295	0.159894	360	329780	1	13141
DNABERT2	4k	zscore	5	0.5	20000	1000	80	0.355861	0.382374	0.417097	0.357709	0.339816	4435	323174	6607	9066
DNABERT2	4k	zscore	5	0.5	25000	1000	80	0.380285	0.446365	0.390422	0.377655	0.364062	4010	325675	4106	9491
DNABERT2	4k	zscore	5	0.5	30000	1000	80	0.348662	0.438575	0.327699	0.341101	0.356927	3396	327044	2737	10105
DNABERT2	4k	zscore	5	0.5	35000	1000	80	0.267701	0.34483	0.243247	0.262616	0.335096	2776	327880	1901	10725
DNABERT2	4k	zscore	5	0.5	40000	1000	80	0.214454	0.267798	0.192618	0.212542	0.294724	2095	328433	1348	11406
DNABERT2	4k	zscore	5	0.75	20000	1000	80	0.358998	0.444971	0.345788	0.356531	0.354306	3570	326521	3260	9931
DNABERT2	4k	zscore	5	0.75	25000	1000	80	0.350774	0.462549	0.310413	0.341447	0.358755	3135	327695	2086	10366
DNABERT2	4k	zscore	5	0.75	30000	1000	80	0.319007	0.450329	0.265059	0.305032	0.349787	2773	328230	1551	10728
DNABERT2	4k	zscore	5	0.75	35000	1000	80	0.22252	0.299232	0.187787	0.215301	0.309862	2081	328753	1028	11420
DNABERT2	4k	zscore	5	0.75	40000	1000	80	0.173019	0.235718	0.14409	0.166043	0.27746	1578	329121	660	11923
DNABERT2	4k	zscore	5	1	20000	1000	80	0.323444	0.42232	0.287188	0.318786	0.325931	2819	327543	2238	10682
DNABERT2	4k	zscore	5	1	25000	1000	80	0.296066	0.416935	0.24339	0.283694	0.32877	2479	328358	1423	11022
DNABERT2	4k	zscore	5	1	30000	1000	80	0.248641	0.361349	0.198374	0.234934	0.305019	2058	328708	1073	11443
DNABERT2	4k	zscore	5	1	35000	1000	80	0.188212	0.261341	0.149558	0.179587	0.289023	1627	329204	577	11874
DNABERT2	4k	zscore	5	1	40000	1000	80	0.130823	0.190467	0.100607	0.122533	0.247637	1125	329465	316	12376
DNABERT2	4k	zscore	5	1.25	20000	1000	80	0.282194	0.39402	0.234643	0.273916	0.303848	2342	328094	1687	11159
DNABERT2	4k	zscore	5	1.25	25000	1000	80	0.243297	0.359437	0.188214	0.231085	0.301804	2028	328706	1075	11473
DNABERT2	4k	zscore	5	1.25	30000	1000	80	0.208831	0.319634	0.158399	0.195073	0.287126	1764	328943	838	11737
DNABERT2	4k	zscore	5	1.25	35000	1000	80	0.16244	0.228724	0.127278	0.153817	0.278373	1390	329425	356	12111
DNABERT2	4k	zscore	5	1.25	40000	1000	80	0.108696	0.156704	0.082062	0.102555	0.245514	999	329614	167	12502
DNABERT2	4k	zscore	5	1.5	20000	1000	80	0.246426	0.372278	0.190026	0.234148	0.288075	1938	328626	1155	11563
DNABERT2	4k	zscore	5	1.5	25000	1000	80	0.213364	0.326785	0.15936	0.20038	0.272411	1639	328934	847	11862
DNABERT2	4k	zscore	5	1.5	30000	1000	80	0.155959	0.227825	0.12093	0.148159	0.243961	1292	329146	635	12209
DNABERT2	4k	zscore	5	1.5	35000	1000	80	0.139618	0.20823	0.105045	0.129447	0.25435	1101	329565	216	12400
DNABERT2	4k	zscore	5	1.5	40000	1000	80	0.100688	0.148847	0.0730363	0.0940671	0.233328	859	329682	99	12642
DNABERT2	4k	zscore	5	2	20000	1000	80	0.182643	0.301935	0.128129	0.16766	0.238651	1280	329092	689	12221
DNABERT2	4k	zscore	5	2	25000	1000	80	0.127402	0.186742	0.0958927	0.122108	0.208499	992	329228	553	12509
DNABERT2	4k	zscore	5	2	30000	1000	80	0.115557	0.174242	0.0846263	0.1091	0.203443	886	329364	417	12615
DNABERT2	4k	zscore	5	2	35000	1000	80	0.0806525	0.125	0.0547538	0.0741783	0.210957	664	329742	39	12837
DNABERT2	4k	zscore	5	2	40000	1000	80	0.0652418	0.1	0.0454334	0.0602091	0.184722	518	329742	39	12983
DNABERT2	4k	zscore	7	0.5	20000	1000	80	0.352145	0.335201	0.47177	0.351877	0.342342	5100	320719	9062	8401
DNABERT2	4k	zscore	7	0.5	25000	1000	80	0.386366	0.414928	0.444221	0.384478	0.368797	4668	323874	5907	8833
DNABERT2	4k	zscore	7	0.5	30000	1000	80	0.378774	0.446734	0.386901	0.37237	0.380889	4155	325914	3867	9346
DNABERT2	4k	zscore	7	0.5	35000	1000	80	0.301039	0.382958	0.287018	0.293933	0.350238	3315	327039	2742	10186
DNABERT2	4k	zscore	7	0.5	40000	1000	80	0.261027	0.329891	0.24112	0.257005	0.314485	2621	327710	2071	10880
DNABERT2	4k	zscore	7	0.75	20000	1000	80	0.360861	0.411617	0.384707	0.359374	0.358345	4054	325319	4462	9447
DNABERT2	4k	zscore	7	0.75	25000	1000	80	0.365102	0.45006	0.351961	0.357407	0.368493	3594	326919	2862	9907
DNABERT2	4k	zscore	7	0.75	30000	1000	80	0.332433	0.444059	0.295126	0.320244	0.364954	3157	327806	1975	10344
DNABERT2	4k	zscore	7	0.75	35000	1000	80	0.240457	0.312105	0.213267	0.234217	0.322558	2409	328367	1414	11092
DNABERT2	4k	zscore	7	0.75	40000	1000	80	0.192765	0.243556	0.170879	0.189138	0.292957	1909	328773	1008	11592
DNABERT2	4k	zscore	7	1	20000	1000	80	0.343791	0.424509	0.322664	0.341909	0.345459	3255	327042	2739	10246
DNABERT2	4k	zscore	7	1	25000	1000	80	0.329174	0.444155	0.283995	0.317387	0.354375	2933	328013	1768	10568
DNABERT2	4k	zscore	7	1	30000	1000	80	0.286725	0.391113	0.244058	0.276202	0.335992	2574	328323	1458	10927
DNABERT2	4k	zscore	7	1	35000	1000	80	0.222768	0.298037	0.188048	0.215254	0.310066	2049	328815	966	11452
DNABERT2	4k	zscore	7	1	40000	1000	80	0.175136	0.242025	0.143768	0.16671	0.283358	1585	329193	588	11916
DNABERT2	4k	zscore	7	1.25	20000	1000	80	0.306906	0.426121	0.25813	0.298006	0.31862	2563	327949	1832	10938
DNABERT2	4k	zscore	7	1.25	25000	1000	80	0.28838	0.427095	0.22439	0.272209	0.328533	2336	328628	1153	11165
DNABERT2	4k	zscore	7	1.25	30000	1000	80	0.224375	0.332627	0.173262	0.211808	0.298581	1911	328867	914	11590
DNABERT2	4k	zscore	7	1.25	35000	1000	80	0.173511	0.239151	0.136807	0.165877	0.283541	1505	329320	461	11996
DNABERT2	4k	zscore	7	1.25	40000	1000	80	0.108597	0.156137	0.0825975	0.102852	0.236086	1008	329515	266	12493
DNABERT2	4k	zscore	7	1.5	20000	1000	80	0.252943	0.376561	0.197082	0.240564	0.297164	2049	328577	1204	11452
DNABERT2	4k	zscore	7	1.5	25000	1000	80	0.219283	0.325492	0.168179	0.207894	0.286774	1815	328843	938	11686
DNABERT2	4k	zscore	7	1.5	30000	1000	80	0.171205	0.244286	0.136038	0.163987	0.264108	1519	329026	755	11982
DNABERT2	4k	zscore	7	1.5	35000	1000	80	0.142558	0.198546	0.112284	0.135451	0.262983	1232	329476	305	12269
DNABERT2	4k	zscore	7	1.5	40000	1000	80	0.108262	0.157186	0.0809733	0.101752	0.24907	983	329663	118	12518
DNABERT2	4k	zscore	7	2	20000	1000	80	0.185978	0.287216	0.13614	0.174417	0.244242	1328	329083	698	12173
DNABERT2	4k	zscore	7	2	25000	1000	80	0.138822	0.205419	0.104669	0.132421	0.22225	1093	329217	564	12408
DNABERT2	4k	zscore	7	2	30000	1000	80	0.125904	0.186667	0.0926932	0.119195	0.20959	932	329353	428	12569
DNABERT2	4k	zscore	7	2	35000	1000	80	0.0751987	0.111667	0.0530539	0.0702623	0.2109	676	329729	52	12825
DNABERT2	4k	zscore	7	2	40000	1000	80	0.0664884	0.0991667	0.0474614	0.0620216	0.191875	568	329729	52	12933
EVO2	4k	zscore	3	0.5	20000	1000	80	0.593238	0.551839	0.744988	0.57824	0.566274	9540	319713	10068	3961
EVO2	4k	zscore	3	0.5	25000	1000	80	0.605836	0.59512	0.715228	0.591684	0.582553	9128	321814	7967	4373
EVO2	4k	zscore	3	0.5	30000	1000	80	0.618582	0.623649	0.70026	0.605276	0.597648	8844	323281	6500	4657
EVO2	4k	zscore	3	0.5	35000	1000	80	0.598876	0.628114	0.645402	0.588766	0.599789	8309	324593	5188	5192
EVO2	4k	zscore	3	0.5	40000	1000	80	0.530205	0.56712	0.564992	0.520472	0.559	7233	325298	4483	6268
EVO2	4k	zscore	3	0.75	20000	1000	80	0.611015	0.598719	0.704961	0.597746	0.616357	8982	323812	5969	4519
EVO2	4k	zscore	3	0.75	25000	1000	80	0.612288	0.626785	0.672574	0.599033	0.620513	8537	324946	4835	4964
EVO2	4k	zscore	3	0.75	30000	1000	80	0.613518	0.651795	0.650251	0.599467	0.624784	8216	325745	4036	5285
EVO2	4k	zscore	3	0.75	35000	1000	80	0.597883	0.656663	0.607528	0.585775	0.625257	7776	326569	3212	5725
EVO2	4k	zscore	3	0.75	40000	1000	80	0.504165	0.567437	0.503279	0.4925	0.566579	6442	327093	2688	7059
EVO2	4k	zscore	3	1	20000	1000	80	0.628277	0.654551	0.668555	0.617821	0.639432	8507	325721	4060	4994
EVO2	4k	zscore	3	1	25000	1000	80	0.622583	0.668793	0.644085	0.61009	0.634824	8038	326420	3361	5463
EVO2	4k	zscore	3	1	30000	1000	80	0.619446	0.687326	0.614587	0.607245	0.636202	7667	327096	2685	5834
EVO2	4k	zscore	3	1	35000	1000	80	0.582534	0.660862	0.572053	0.568229	0.61939	7164	327417	2364	6337
EVO2	4k	zscore	3	1	40000	1000	80	0.471672	0.550199	0.456762	0.457246	0.544557	5732	327685	2096	7769
EVO2	4k	zscore	3	1.25	20000	1000	80	0.592692	0.649033	0.603333	0.579406	0.607604	7365	326727	3054	6136
EVO2	4k	zscore	3	1.25	25000	1000	80	0.580732	0.648445	0.580926	0.565685	0.605981	6970	327347	2434	6531
EVO2	4k	zscore	3	1.25	30000	1000	80	0.561176	0.64029	0.545815	0.54647	0.599642	6615	327736	2045	6886
EVO2	4k	zscore	3	1.25	35000	1000	80	0.522367	0.601737	0.505904	0.507091	0.583857	6201	327960	1821	7300
EVO2	4k	zscore	3	1.25	40000	1000	80	0.442623	0.524218	0.420575	0.427463	0.527428	5169	328156	1625	8332
EVO2	4k	zscore	3	1.5	20000	1000	80	0.557118	0.629879	0.555754	0.541515	0.593705	6723	327401	2380	6778
EVO2	4k	zscore	3	1.5	25000	1000	80	0.546921	0.620351	0.539058	0.531444	0.589263	6364	327850	1931	7137
EVO2	4k	zscore	3	1.5	30000	1000	80	0.531354	0.613874	0.508587	0.517069	0.588794	6123	328198	1583	7378
EVO2	4k	zscore	3	1.5	35000	1000	80	0.491853	0.570332	0.471989	0.477811	0.569652	5714	328334	1447	7787
EVO2	4k	zscore	3	1.5	40000	1000	80	0.409097	0.483814	0.386213	0.396338	0.526205	4795	328677	1104	8706
EVO2	4k	zscore	3	2	20000	1000	80	0.509246	0.577413	0.500726	0.494468	0.560322	5791	327995	1786	7710
EVO2	4k	zscore	3	2	25000	1000	80	0.513038	0.594567	0.49099	0.497067	0.576321	5662	328558	1223	7839
EVO2	4k	zscore	3	2	30000	1000	80	0.497525	0.584404	0.466544	0.482469	0.571415	5470	328710	1071	8031
EVO2	4k	zscore	3	2	35000	1000	80	0.443226	0.512039	0.421228	0.430776	0.53734	4889	328777	1004	8612
EVO2	4k	zscore	3	2	40000	1000	80	0.373687	0.448273	0.343054	0.36225	0.501485	4109	329110	671	9392
EVO2	4k	zscore	5	0.5	20000	1000	80	0.576942	0.495378	0.785168	0.558755	0.557386	10014	317622	12159	3487
EVO2	4k	zscore	5	0.5	25000	1000	80	0.588684	0.53574	0.752031	0.572415	0.573199	9550	320107	9674	3951
EVO2	4k	zscore	5	0.5	30000	1000	80	0.609559	0.594355	0.724261	0.593786	0.5867	9178	321901	7880	4323
EVO2	4k	zscore	5	0.5	35000	1000	80	0.599811	0.594288	0.686337	0.589186	0.592888	8759	323262	6519	4742
EVO2	4k	zscore	5	0.5	40000	1000	80	0.552565	0.575081	0.613798	0.540864	0.555148	7741	323988	5793	5760
EVO2	4k	zscore	5	0.75	20000	1000	80	0.609578	0.578376	0.735131	0.592472	0.604346	9248	322622	7159	4253
EVO2	4k	zscore	5	0.75	25000	1000	80	0.610112	0.61026	0.693844	0.594706	0.612998	8810	324050	5731	4691
EVO2	4k	zscore	5	0.75	30000	1000	80	0.611995	0.636011	0.675001	0.59508	0.615623	8456	324920	4861	5045
EVO2	4k	zscore	5	0.75	35000	1000	80	0.585111	0.625526	0.61935	0.571854	0.608217	7906	325746	4035	5595
EVO2	4k	zscore	5	0.75	40000	1000	80	0.48801	0.535685	0.515673	0.473182	0.546636	6568	326228	3553	6933
EVO2	4k	zscore	5	1	20000	1000	80	0.613301	0.605781	0.696285	0.600681	0.623961	8719	324706	5075	4782
EVO2	4k	zscore	5	1	25000	1000	80	0.60899	0.627967	0.660694	0.596521	0.621305	8223	325605	4176	5278
EVO2	4k	zscore	5	1	30000	1000	80	0.612441	0.654628	0.642528	0.598719	0.623745	7881	326332	3449	5620
EVO2	4k	zscore	5	1	35000	1000	80	0.573812	0.643642	0.575643	0.559205	0.610064	7251	327000	2781	6250
EVO2	4k	zscore	5	1	40000	1000	80	0.473664	0.538694	0.475961	0.459073	0.544472	5961	327294	2487	7540
EVO2	4k	zscore	5	1.25	20000	1000	80	0.586966	0.627238	0.618206	0.572261	0.603405	7568	326222	3559	5933
EVO2	4k	zscore	5	1.25	25000	1000	80	0.579573	0.636796	0.595633	0.562609	0.598618	7154	326816	2965	6347
EVO2	4k	zscore	5	1.25	30000	1000	80	0.569969	0.644146	0.567947	0.552565	0.59555	6826	327284	2497	6675
EVO2	4k	zscore	5	1.25	35000	1000	80	0.522074	0.589492	0.520972	0.506366	0.575283	6334	327524	2257	7167
EVO2	4k	zscore	5	1.25	40000	1000	80	0.435983	0.490269	0.437719	0.422771	0.524702	5390	327733	2048	8111
EVO2	4k	zscore	5	1.5	20000	1000	80	0.5408	0.589957	0.558397	0.52641	0.573619	6686	326873	2908	6815
EVO2	4k	zscore	5	1.5	25000	1000	80	0.535271	0.598692	0.541526	0.519012	0.571226	6351	327383	2398	7150
EVO2	4k	zscore	5	1.5	30000	1000	80	0.52786	0.604972	0.517462	0.5114	0.568548	6100	327721	2060	7401
EVO2	4k	zscore	5	1.5	35000	1000	80	0.476347	0.534593	0.474217	0.463203	0.550468	5723	327853	1928	7778
EVO2	4k	zscore	5	1.5	40000	1000	80	0.406842	0.474778	0.397159	0.392348	0.503983	4856	328093	1688	8645
EVO2	4k	zscore	5	2	20000	1000	80	0.51726	0.581899	0.514048	0.502353	0.555132	5850	327770	2011	7651
EVO2	4k	zscore	5	2	25000	1000	80	0.51493	0.588721	0.503297	0.499277	0.562069	5697	328180	1601	7804
EVO2	4k	zscore	5	2	30000	1000	80	0.494936	0.575035	0.473805	0.479862	0.556078	5420	328444	1337	8081
EVO2	4k	zscore	5	2	35000	1000	80	0.437503	0.499752	0.423899	0.425629	0.520666	4851	328480	1301	8650
EVO2	4k	zscore	5	2	40000	1000	80	0.371436	0.428566	0.352753	0.361652	0.487109	4105	328852	929	9396
EVO2	4k	zscore	7	0.5	20000	1000	80	0.565217	0.457189	0.81509	0.543366	0.551082	10381	315887	13894	3120
EVO2	4k	zscore	7	0.5	25000	1000	80	0.577657	0.49793	0.782218	0.558578	0.562109	9902	318316	11465	3599
EVO2	4k	zscore	7	0.5	30000	1000	80	0.58778	0.549545	0.735176	0.570442	0.57192	9410	320438	9343	4091
EVO2	4k	zscore	7	0.5	35000	1000	80	0.59761	0.576354	0.716245	0.582924	0.582599	9079	321946	7835	4422
EVO2	4k	zscore	7	0.5	40000	1000	80	0.561906	0.568232	0.640978	0.551467	0.558866	8160	323128	6653	5341
EVO2	4k	zscore	7	0.75	20000	1000	80	0.600442	0.548712	0.756063	0.5812	0.592427	9461	321457	8324	4040
EVO2	4k	zscore	7	0.75	25000	1000	80	0.594026	0.576605	0.70513	0.576939	0.595698	8962	322903	6878	4539
EVO2	4k	zscore	7	0.75	30000	1000	80	0.604608	0.611564	0.689754	0.586995	0.602191	8621	324004	5777	4880
EVO2	4k	zscore	7	0.75	35000	1000	80	0.582212	0.59722	0.642058	0.569304	0.595174	8081	324896	4885	5420
EVO2	4k	zscore	7	0.75	40000	1000	80	0.510077	0.551166	0.550366	0.494693	0.539483	6806	325481	4300	6695
EVO2	4k	zscore	7	1	20000	1000	80	0.61384	0.596105	0.713601	0.599497	0.613652	8816	324065	5716	4685
EVO2	4k	zscore	7	1	25000	1000	80	0.611255	0.62885	0.670788	0.597227	0.618461	8361	325225	4556	5140
EVO2	4k	zscore	7	1	30000	1000	80	0.60199	0.651437	0.639592	0.584184	0.606005	7784	325903	3878	5717
EVO2	4k	zscore	7	1	35000	1000	80	0.551636	0.609673	0.569763	0.53573	0.589287	7174	326483	3298	6327
EVO2	4k	zscore	7	1	40000	1000	80	0.478026	0.519911	0.499752	0.464688	0.538818	6137	326808	2973	7364
EVO2	4k	zscore	7	1.25	20000	1000	80	0.585466	0.611382	0.633126	0.570646	0.591812	7598	325760	4021	5903
EVO2	4k	zscore	7	1.25	25000	1000	80	0.573341	0.627069	0.601992	0.554408	0.590075	7201	326459	3322	6300
EVO2	4k	zscore	7	1.25	30000	1000	80	0.561035	0.611048	0.585501	0.543826	0.584855	6915	326811	2970	6586
EVO2	4k	zscore	7	1.25	35000	1000	80	0.509206	0.563024	0.518196	0.495033	0.567541	6313	327343	2438	7188
EVO2	4k	zscore	7	1.25	40000	1000	80	0.42869	0.476357	0.441487	0.414838	0.518187	5440	327474	2307	8061
EVO2	4k	zscore	7	1.5	20000	1000	80	0.53289	0.572172	0.565179	0.516983	0.563909	6716	326512	3269	6785
EVO2	4k	zscore	7	1.5	25000	1000	80	0.529212	0.582373	0.548793	0.512282	0.56239	6401	327041	2740	7100
EVO2	4k	zscore	7	1.5	30000	1000	80	0.524877	0.587603	0.530588	0.50811	0.563163	6195	327419	2362	7306
EVO2	4k	zscore	7	1.5	35000	1000	80	0.471448	0.516451	0.48345	0.458381	0.545413	5800	327595	2186	7701
EVO2	4k	zscore	7	1.5	40000	1000	80	0.419201	0.477167	0.420666	0.404675	0.506079	5048	327829	1952	8453
EVO2	4k	zscore	7	2	20000	1000	80	0.518348	0.589732	0.518194	0.501541	0.547067	5841	327571	2210	7660
EVO2	4k	zscore	7	2	25000	1000	80	0.514339	0.58525	0.506605	0.498228	0.549459	5627	327979	1802	7874
EVO2	4k	zscore	7	2	30000	1000	80	0.499731	0.579622	0.481246	0.484052	0.545076	5352	328292	1489	8149
EVO2	4k	zscore	7	2	35000	1000	80	0.43548	0.492102	0.426001	0.423565	0.507107	4725	328369	1412	8776
EVO2	4k	zscore	7	2	40000	1000	80	0.370414	0.425037	0.358515	0.359236	0.473458	4064	328643	1138	9437
GENERANNO	4k	zscore	3	0.5	20000	1000	80	0.608598	0.593757	0.712583	0.594514	0.587315	8696	323152	6629	4805
GENERANNO	4k	zscore	3	0.5	25000	1000	80	0.606629	0.636448	0.659317	0.593465	0.601423	8155	324987	4794	5346
GENERANNO	4k	zscore	3	0.5	30000	1000	80	0.617465	0.663233	0.640133	0.606842	0.621917	7889	326256	3525	5612
GENERANNO	4k	zscore	3	0.5	35000	1000	80	0.611764	0.691333	0.602936	0.599504	0.62	7331	327164	2617	6170
GENERANNO	4k	zscore	3	0.5	40000	1000	80	0.494361	0.577179	0.475028	0.483233	0.562409	5959	327785	1996	7542
GENERANNO	4k	zscore	3	0.75	20000	1000	80	0.592434	0.634559	0.614184	0.582226	0.576762	6679	326981	2800	6822
GENERANNO	4k	zscore	3	0.75	25000	1000	80	0.584171	0.646198	0.58039	0.573203	0.586963	6403	327729	2052	7098
GENERANNO	4k	zscore	3	0.75	30000	1000	80	0.578786	0.651186	0.559655	0.568657	0.592679	6186	328201	1580	7315
GENERANNO	4k	zscore	3	0.75	35000	1000	80	0.549088	0.641498	0.515359	0.53579	0.572967	5599	328570	1211	7902
GENERANNO	4k	zscore	3	0.75	40000	1000	80	0.431437	0.53029	0.389697	0.418209	0.507685	4397	328850	931	9104
GENERANNO	4k	zscore	3	1	20000	1000	80	0.573643	0.614841	0.573633	0.567071	0.572002	6051	327888	1893	7450
GENERANNO	4k	zscore	3	1	25000	1000	80	0.563752	0.632651	0.539866	0.554953	0.578287	5803	328407	1374	7698
GENERANNO	4k	zscore	3	1	30000	1000	80	0.553418	0.636898	0.515054	0.542862	0.584608	5556	328874	907	7945
GENERANNO	4k	zscore	3	1	35000	1000	80	0.505452	0.593242	0.461451	0.495661	0.560395	5033	329046	735	8468
GENERANNO	4k	zscore	3	1	40000	1000	80	0.397521	0.501269	0.34624	0.384089	0.498968	3872	329353	428	9629
GENERANNO	4k	zscore	3	1.25	20000	1000	80	0.474319	0.531398	0.460134	0.466316	0.529035	4974	328484	1297	8527
GENERANNO	4k	zscore	3	1.25	25000	1000	80	0.471913	0.549082	0.441041	0.462	0.53356	4802	328817	964	8699
GENERANNO	4k	zscore	3	1.25	30000	1000	80	0.461985	0.550819	0.420549	0.450822	0.529795	4538	329084	697	8963
GENERANNO	4k	zscore	3	1.25	35000	1000	80	0.415682	0.515216	0.370243	0.402184	0.499203	3982	329227	554	9519
GENERANNO	4k	zscore	3	1.25	40000	1000	80	0.32518	0.402884	0.286545	0.3146	0.451111	3182	329419	362	10319
GENERANNO	4k	zscore	3	1.5	20000	1000	80	0.424904	0.480378	0.409191	0.416281	0.487786	4223	328700	1081	9278
GENERANNO	4k	zscore	3	1.5	25000	1000	80	0.414071	0.485038	0.384772	0.404162	0.487396	4032	328956	825	9469
GENERANNO	4k	zscore	3	1.5	30000	1000	80	0.41389	0.49568	0.374986	0.403232	0.492064	3898	329209	572	9603
GENERANNO	4k	zscore	3	1.5	35000	1000	80	0.380456	0.458253	0.342034	0.370858	0.479323	3632	329321	460	9869
GENERANNO	4k	zscore	3	1.5	40000	1000	80	0.31365	0.378688	0.279509	0.305518	0.44556	3060	329479	302	10441
GENERANNO	4k	zscore	3	2	20000	1000	80	0.399528	0.477123	0.363767	0.390133	0.482722	3697	329298	483	9804
GENERANNO	4k	zscore	3	2	25000	1000	80	0.390451	0.476335	0.345858	0.380157	0.478993	3571	329387	394	9930
GENERANNO	4k	zscore	3	2	30000	1000	80	0.364379	0.443341	0.322408	0.355215	0.469977	3339	329514	267	10162
GENERANNO	4k	zscore	3	2	35000	1000	80	0.327989	0.400236	0.288951	0.319742	0.451124	3077	329537	244	10424
GENERANNO	4k	zscore	3	2	40000	1000	80	0.259116	0.315758	0.227804	0.252319	0.409215	2495	329624	157	11006
GENERANNO	4k	zscore	5	0.5	20000	1000	80	0.579733	0.538957	0.729649	0.560451	0.555983	8862	321090	8691	4639
GENERANNO	4k	zscore	5	0.5	25000	1000	80	0.592835	0.589796	0.688063	0.57803	0.580967	8462	323422	6359	5039
GENERANNO	4k	zscore	5	0.5	30000	1000	80	0.594772	0.60258	0.661945	0.582892	0.59801	8160	324841	4940	5341
GENERANNO	4k	zscore	5	0.5	35000	1000	80	0.596051	0.64321	0.626155	0.582141	0.600612	7588	326089	3692	5913
GENERANNO	4k	zscore	5	0.5	40000	1000	80	0.511592	0.57122	0.521292	0.499822	0.553088	6300	326943	2838	7201
GENERANNO	4k	zscore	5	0.75	20000	1000	80	0.580708	0.576604	0.654266	0.568029	0.560268	7036	325758	4023	6465
GENERANNO	4k	zscore	5	0.75	25000	1000	80	0.579332	0.604242	0.611255	0.569997	0.579026	6761	326905	2876	6740
GENERANNO	4k	zscore	5	0.75	30000	1000	80	0.576694	0.621689	0.588443	0.56487	0.577223	6425	327428	2353	7076
GENERANNO	4k	zscore	5	0.75	35000	1000	80	0.542546	0.603098	0.53993	0.530703	0.560244	5877	327859	1922	7624
GENERANNO	4k	zscore	5	0.75	40000	1000	80	0.417294	0.471926	0.413847	0.406971	0.490918	4681	328066	1715	8820
GENERANNO	4k	zscore	5	1	20000	1000	80	0.557228	0.577946	0.584023	0.549304	0.553309	6128	327255	2526	7373
GENERANNO	4k	zscore	5	1	25000	1000	80	0.54607	0.592611	0.547897	0.536605	0.561709	5883	327887	1894	7618
GENERANNO	4k	zscore	5	1	30000	1000	80	0.536626	0.594165	0.523781	0.527666	0.560547	5600	328287	1494	7901
GENERANNO	4k	zscore	5	1	35000	1000	80	0.492917	0.573054	0.465048	0.48067	0.531688	4980	328533	1248	8521
GENERANNO	4k	zscore	5	1	40000	1000	80	0.382587	0.460634	0.359126	0.369114	0.475843	4020	328754	1027	9481
GENERANNO	4k	zscore	5	1.25	20000	1000	80	0.467347	0.503665	0.47454	0.460222	0.513794	5030	328049	1732	8471
GENERANNO	4k	zscore	5	1.25	25000	1000	80	0.463957	0.534557	0.444448	0.453226	0.517202	4756	328543	1238	8745
GENERANNO	4k	zscore	5	1.25	30000	1000	80	0.447749	0.53327	0.413762	0.435069	0.505094	4342	328874	907	9159
GENERANNO	4k	zscore	5	1.25	35000	1000	80	0.423444	0.510593	0.384768	0.410965	0.494651	4038	329079	702	9463
GENERANNO	4k	zscore	5	1.25	40000	1000	80	0.33674	0.410209	0.305349	0.325436	0.457851	3388	329276	505	10113
GENERANNO	4k	zscore	5	1.5	20000	1000	80	0.425235	0.473294	0.416197	0.416896	0.486504	4285	328584	1197	9216
GENERANNO	4k	zscore	5	1.5	25000	1000	80	0.415401	0.478716	0.392374	0.405932	0.487025	4098	328860	921	9403
GENERANNO	4k	zscore	5	1.5	30000	1000	80	0.416016	0.490657	0.381878	0.405852	0.491399	3959	329122	659	9542
GENERANNO	4k	zscore	5	1.5	35000	1000	80	0.386448	0.4649	0.350961	0.375818	0.480586	3723	329232	549	9778
GENERANNO	4k	zscore	5	1.5	40000	1000	80	0.318486	0.390417	0.282549	0.309038	0.446164	3114	329426	355	10387
GENERANNO	4k	zscore	5	2	20000	1000	80	0.400934	0.473212	0.372096	0.39089	0.478881	3739	329184	597	9762
GENERANNO	4k	zscore	5	2	25000	1000	80	0.383848	0.451461	0.352881	0.375454	0.474506	3608	329273	508	9893
GENERANNO	4k	zscore	5	2	30000	1000	80	0.379456	0.451788	0.343158	0.37095	0.473036	3499	329379	402	10002
GENERANNO	4k	zscore	5	2	35000	1000	80	0.342811	0.400907	0.310411	0.336898	0.456176	3233	329434	347	10268
GENERANNO	4k	zscore	5	2	40000	1000	80	0.273445	0.324882	0.245267	0.267383	0.417201	2650	329556	225	10851
GENERANNO	4k	zscore	7	0.5	20000	1000	80	0.561312	0.504814	0.744981	0.537419	0.536421	9017	319444	10337	4484
GENERANNO	4k	zscore	7	0.5	25000	1000	80	0.580837	0.553698	0.717402	0.561259	0.55661	8633	321766	8015	4868
GENERANNO	4k	zscore	7	0.5	30000	1000	80	0.577122	0.573553	0.671422	0.56242	0.561522	8198	323159	6622	5303
GENERANNO	4k	zscore	7	0.5	35000	1000	80	0.571667	0.604154	0.628154	0.556379	0.561866	7599	324605	5176	5902
GENERANNO	4k	zscore	7	0.5	40000	1000	80	0.506762	0.550979	0.544053	0.493684	0.519377	6451	325507	4274	7050
GENERANNO	4k	zscore	7	0.75	20000	1000	80	0.563691	0.545431	0.663395	0.547563	0.536957	7086	324757	5024	6415
GENERANNO	4k	zscore	7	0.75	25000	1000	80	0.563481	0.56861	0.621548	0.551517	0.547503	6734	325923	3858	6767
GENERANNO	4k	zscore	7	0.75	30000	1000	80	0.567776	0.599914	0.597309	0.555085	0.560073	6499	326794	2987	7002
GENERANNO	4k	zscore	7	0.75	35000	1000	80	0.533596	0.579239	0.548997	0.521014	0.542	5879	327367	2414	7622
GENERANNO	4k	zscore	7	0.75	40000	1000	80	0.449488	0.500145	0.456082	0.437118	0.492375	4946	327652	2129	8555
GENERANNO	4k	zscore	7	1	20000	1000	80	0.548774	0.561634	0.596331	0.536252	0.542035	6239	326716	3065	7262
GENERANNO	4k	zscore	7	1	25000	1000	80	0.536554	0.565736	0.554693	0.528281	0.55328	5983	327502	2279	7518
GENERANNO	4k	zscore	7	1	30000	1000	80	0.523277	0.57635	0.521246	0.51217	0.545086	5595	327920	1861	7906
GENERANNO	4k	zscore	7	1	35000	1000	80	0.488614	0.565752	0.47222	0.473992	0.519778	5021	328205	1576	8480
GENERANNO	4k	zscore	7	1	40000	1000	80	0.375733	0.432661	0.371334	0.362768	0.464345	4119	328368	1413	9382
GENERANNO	4k	zscore	7	1.25	20000	1000	80	0.45814	0.488944	0.47982	0.448369	0.500273	5048	327680	2101	8453
GENERANNO	4k	zscore	7	1.25	25000	1000	80	0.443837	0.494002	0.443748	0.433428	0.494768	4697	328131	1650	8804
GENERANNO	4k	zscore	7	1.25	30000	1000	80	0.429102	0.492888	0.41735	0.416357	0.486065	4371	328446	1335	9130
GENERANNO	4k	zscore	7	1.25	35000	1000	80	0.40813	0.468593	0.392946	0.396374	0.478119	4102	328681	1100	9399
GENERANNO	4k	zscore	7	1.25	40000	1000	80	0.318271	0.366388	0.313123	0.30682	0.436441	3457	328818	963	10044
GENERANNO	4k	zscore	7	1.5	20000	1000	80	0.421314	0.451141	0.430095	0.413955	0.47865	4398	328240	1541	9103
GENERANNO	4k	zscore	7	1.5	25000	1000	80	0.41376	0.463862	0.404125	0.404572	0.480939	4193	328605	1176	9308
GENERANNO	4k	zscore	7	1.5	30000	1000	80	0.417902	0.483898	0.395241	0.406881	0.485152	4083	328845	936	9418
GENERANNO	4k	zscore	7	1.5	35000	1000	80	0.396114	0.469426	0.370486	0.383757	0.475719	3874	328954	827	9627
GENERANNO	4k	zscore	7	1.5	40000	1000	80	0.314725	0.357921	0.301622	0.307163	0.437657	3278	329090	691	10223
GENERANNO	4k	zscore	7	2	20000	1000	80	0.396834	0.456636	0.374597	0.388208	0.473154	3724	329106	675	9777
GENERANNO	4k	zscore	7	2	25000	1000	80	0.389553	0.46069	0.358215	0.380033	0.473646	3640	329220	561	9861
GENERANNO	4k	zscore	7	2	30000	1000	80	0.38312	0.45205	0.346942	0.375393	0.473199	3502	329378	403	9999
GENERANNO	4k	zscore	7	2	35000	1000	80	0.355285	0.41982	0.319114	0.348225	0.463698	3301	329466	315	10200
GENERANNO	4k	zscore	7	2	40000	1000	80	0.267179	0.312573	0.241552	0.26223	0.410359	2572	329555	226	10929
NTv2	4k	zscore	3	0.5	20000	1000	80	0.524289	0.4766	0.668606	0.518866	0.51104	8113	320705	9076	5388
NTv2	4k	zscore	3	0.5	25000	1000	80	0.547	0.536578	0.638298	0.541896	0.533737	7641	323256	6525	5860
NTv2	4k	zscore	3	0.5	30000	1000	80	0.548664	0.583604	0.593422	0.540727	0.543023	7032	325121	4660	6469
NTv2	4k	zscore	3	0.5	35000	1000	80	0.533288	0.612338	0.536969	0.521159	0.536883	6363	326309	3472	7138
NTv2	4k	zscore	3	0.5	40000	1000	80	0.420367	0.518807	0.399215	0.409176	0.452838	4641	327138	2643	8860
NTv2	4k	zscore	3	0.75	20000	1000	80	0.540623	0.543088	0.61534	0.533964	0.544664	7399	324347	5434	6102
NTv2	4k	zscore	3	0.75	25000	1000	80	0.551074	0.572956	0.593798	0.54414	0.560105	6992	325842	3939	6509
NTv2	4k	zscore	3	0.75	30000	1000	80	0.537892	0.605798	0.539798	0.527489	0.560798	6309	327156	2625	7192
NTv2	4k	zscore	3	0.75	35000	1000	80	0.510503	0.613397	0.476752	0.49725	0.546609	5527	328064	1717	7974
NTv2	4k	zscore	3	0.75	40000	1000	80	0.420452	0.568304	0.35883	0.40016	0.479444	4016	328829	952	9485
NTv2	4k	zscore	3	1	20000	1000	80	0.537616	0.564408	0.584193	0.530078	0.546837	6880	325595	4186	6621
NTv2	4k	zscore	3	1	25000	1000	80	0.539897	0.59445	0.554387	0.529869	0.549727	6358	326733	3048	7143
NTv2	4k	zscore	3	1	30000	1000	80	0.529928	0.621006	0.511168	0.516945	0.56041	5905	327819	1962	7596
NTv2	4k	zscore	3	1	35000	1000	80	0.489001	0.601418	0.444225	0.475813	0.538328	5084	328529	1252	8417
NTv2	4k	zscore	3	1	40000	1000	80	0.367723	0.496852	0.312478	0.348907	0.448734	3432	329071	710	10069
NTv2	4k	zscore	3	1.25	20000	1000	80	0.46972	0.496857	0.499065	0.460819	0.488316	5337	326801	2980	8164
NTv2	4k	zscore	3	1.25	25000	1000	80	0.459282	0.498272	0.468701	0.450961	0.4955	5030	327586	2195	8471
NTv2	4k	zscore	3	1.25	30000	1000	80	0.453783	0.512713	0.442256	0.445505	0.497259	4719	328154	1627	8782
NTv2	4k	zscore	3	1.25	35000	1000	80	0.429443	0.520697	0.388494	0.417594	0.490421	4143	328863	918	9358
NTv2	4k	zscore	3	1.25	40000	1000	80	0.343871	0.454926	0.291643	0.328354	0.432399	3090	329250	531	10411
NTv2	4k	zscore	3	1.5	20000	1000	80	0.397924	0.42932	0.408314	0.390934	0.447087	4267	327705	2076	9234
NTv2	4k	zscore	3	1.5	25000	1000	80	0.398955	0.440056	0.398591	0.391415	0.455748	4137	328146	1635	9364
NTv2	4k	zscore	3	1.5	30000	1000	80	0.381087	0.443656	0.366253	0.371135	0.443786	3717	328568	1213	9784
NTv2	4k	zscore	3	1.5	35000	1000	80	0.367235	0.444964	0.328763	0.356241	0.447162	3334	329173	608	10167
NTv2	4k	zscore	3	1.5	40000	1000	80	0.272172	0.34873	0.232984	0.26087	0.388459	2383	329492	289	11118
NTv2	4k	zscore	3	2	20000	1000	80	0.32598	0.352057	0.332732	0.320287	0.384043	3231	328116	1665	10270
NTv2	4k	zscore	3	2	25000	1000	80	0.320983	0.348349	0.321032	0.315957	0.38913	3100	328464	1317	10401
NTv2	4k	zscore	3	2	30000	1000	80	0.290554	0.322677	0.279395	0.286809	0.389416	2825	328915	866	10676
NTv2	4k	zscore	3	2	35000	1000	80	0.278077	0.32563	0.251181	0.272346	0.39013	2540	329323	458	10961
NTv2	4k	zscore	3	2	40000	1000	80	0.207777	0.261475	0.175621	0.20075	0.346351	1838	329618	163	11663
NTv2	4k	zscore	5	0.5	20000	1000	80	0.502414	0.429557	0.694062	0.490864	0.497091	8451	318703	11078	5050
NTv2	4k	zscore	5	0.5	25000	1000	80	0.525095	0.481954	0.663303	0.516639	0.521215	7985	321671	8110	5516
NTv2	4k	zscore	5	0.5	30000	1000	80	0.532251	0.528241	0.625703	0.522606	0.530187	7466	323539	6242	6035
NTv2	4k	zscore	5	0.5	35000	1000	80	0.530187	0.564913	0.579009	0.51954	0.53428	6932	325002	4779	6569
NTv2	4k	zscore	5	0.5	40000	1000	80	0.453019	0.518353	0.47135	0.440785	0.47803	5506	326110	3671	7995
NTv2	4k	zscore	5	0.75	20000	1000	80	0.524336	0.496523	0.640898	0.514507	0.532094	7645	323167	6614	5856
NTv2	4k	zscore	5	0.75	25000	1000	80	0.545232	0.545348	0.619611	0.535299	0.554765	7294	325001	4780	6207
NTv2	4k	zscore	5	0.75	30000	1000	80	0.545056	0.6021	0.569685	0.53057	0.561518	6725	326417	3364	6776
NTv2	4k	zscore	5	0.75	35000	1000	80	0.515483	0.583951	0.519586	0.501566	0.549294	6086	327213	2568	7415
NTv2	4k	zscore	5	0.75	40000	1000	80	0.434659	0.535335	0.40593	0.418539	0.485929	4610	328064	1717	8891
NTv2	4k	zscore	5	1	20000	1000	80	0.531224	0.545752	0.5944	0.52038	0.534782	6823	325266	4515	6678
NTv2	4k	zscore	5	1	25000	1000	80	0.528869	0.587296	0.550917	0.514354	0.541936	6359	326483	3298	7142
NTv2	4k	zscore	5	1	30000	1000	80	0.505595	0.576195	0.506634	0.492437	0.534433	5787	327315	2466	7714
NTv2	4k	zscore	5	1	35000	1000	80	0.474292	0.575883	0.44959	0.458455	0.513593	5000	328092	1689	8501
NTv2	4k	zscore	5	1	40000	1000	80	0.365788	0.472304	0.327006	0.349746	0.440609	3618	328657	1124	9883
NTv2	4k	zscore	5	1.25	20000	1000	80	0.462837	0.479995	0.503655	0.452902	0.477697	5313	326515	3266	8188
NTv2	4k	zscore	5	1.25	25000	1000	80	0.454709	0.488343	0.474956	0.444432	0.483028	5069	327169	2612	8432
NTv2	4k	zscore	5	1.25	30000	1000	80	0.435141	0.491317	0.432261	0.42436	0.478782	4611	327889	1892	8890
NTv2	4k	zscore	5	1.25	35000	1000	80	0.410714	0.496707	0.378446	0.39773	0.468394	3976	328671	1110	9525
NTv2	4k	zscore	5	1.25	40000	1000	80	0.321627	0.40485	0.286282	0.309562	0.410862	2998	329027	754	10503
NTv2	4k	zscore	5	1.5	20000	1000	80	0.391039	0.412041	0.416674	0.382374	0.436106	4289	327370	2411	9212
NTv2	4k	zscore	5	1.5	25000	1000	80	0.38911	0.431276	0.396985	0.379052	0.431598	4004	327802	1979	9497
NTv2	4k	zscore	5	1.5	30000	1000	80	0.379097	0.4387	0.372423	0.367952	0.430628	3726	328275	1506	9775
NTv2	4k	zscore	5	1.5	35000	1000	80	0.361061	0.425256	0.333111	0.350952	0.433957	3311	328982	799	10190
NTv2	4k	zscore	5	1.5	40000	1000	80	0.274381	0.337473	0.242551	0.265336	0.37779	2399	329331	450	11102
NTv2	4k	zscore	5	2	20000	1000	80	0.328488	0.358819	0.335255	0.32116	0.384252	3243	328098	1683	10258
NTv2	4k	zscore	5	2	25000	1000	80	0.321606	0.34825	0.322492	0.316735	0.387122	3094	328433	1348	10407
NTv2	4k	zscore	5	2	30000	1000	80	0.299663	0.335967	0.286092	0.29526	0.390925	2868	328876	905	10633
NTv2	4k	zscore	5	2	35000	1000	80	0.282067	0.334117	0.251579	0.275865	0.392882	2550	329349	432	10951
NTv2	4k	zscore	5	2	40000	1000	80	0.21492	0.276188	0.177535	0.206952	0.346741	1816	329646	135	11685
NTv2	4k	zscore	7	0.5	20000	1000	80	0.485375	0.39293	0.709136	0.472611	0.492795	8870	316881	12900	4631
NTv2	4k	zscore	7	0.5	25000	1000	80	0.513186	0.448509	0.682357	0.503942	0.521262	8439	320310	9471	5062
NTv2	4k	zscore	7	0.5	30000	1000	80	0.523175	0.494467	0.642536	0.514582	0.539145	8053	322432	7349	5448
NTv2	4k	zscore	7	0.5	35000	1000	80	0.51125	0.510651	0.58972	0.503404	0.539458	7415	324084	5697	6086
NTv2	4k	zscore	7	0.5	40000	1000	80	0.469173	0.518391	0.503835	0.456815	0.503766	6254	325362	4419	7247
NTv2	4k	zscore	7	0.75	20000	1000	80	0.513061	0.467886	0.65455	0.500648	0.520117	7744	322299	7482	5757
NTv2	4k	zscore	7	0.75	25000	1000	80	0.534026	0.526358	0.630304	0.520179	0.543425	7436	324206	5575	6065
NTv2	4k	zscore	7	0.75	30000	1000	80	0.541055	0.586998	0.590878	0.522797	0.548407	6912	325585	4196	6589
NTv2	4k	zscore	7	0.75	35000	1000	80	0.505643	0.560186	0.530911	0.49113	0.532534	6189	326510	3271	7312
NTv2	4k	zscore	7	0.75	40000	1000	80	0.433689	0.527116	0.424625	0.414452	0.472564	4852	327287	2494	8649
NTv2	4k	zscore	7	1	20000	1000	80	0.520973	0.53797	0.595713	0.504187	0.523029	6787	324886	4895	6714
NTv2	4k	zscore	7	1	25000	1000	80	0.518517	0.556672	0.562098	0.502926	0.533414	6484	325944	3837	7017
NTv2	4k	zscore	7	1	30000	1000	80	0.499949	0.568799	0.516204	0.483459	0.518457	5833	326757	3024	7668
NTv2	4k	zscore	7	1	35000	1000	80	0.453983	0.530472	0.456111	0.436132	0.498328	5113	327514	2267	8388
NTv2	4k	zscore	7	1	40000	1000	80	0.371614	0.43716	0.361642	0.359735	0.445347	4006	328129	1652	9495
NTv2	4k	zscore	7	1.25	20000	1000	80	0.443735	0.45658	0.493817	0.432462	0.46254	5263	326117	3664	8238
NTv2	4k	zscore	7	1.25	25000	1000	80	0.439684	0.471872	0.467672	0.427173	0.468892	4978	326932	2849	8523
NTv2	4k	zscore	7	1.25	30000	1000	80	0.421834	0.472407	0.429233	0.410003	0.464619	4567	327606	2175	8934
NTv2	4k	zscore	7	1.25	35000	1000	80	0.396775	0.466429	0.381652	0.383962	0.449225	3963	328289	1492	9538
NTv2	4k	zscore	7	1.25	40000	1000	80	0.310141	0.371265	0.290267	0.300441	0.395757	3038	328698	1083	10463
NTv2	4k	zscore	7	1.5	20000	1000	80	0.382752	0.405995	0.416076	0.37191	0.418516	4226	326995	2786	9275
NTv2	4k	zscore	7	1.5	25000	1000	80	0.380838	0.422761	0.399218	0.368293	0.418839	3975	327528	2253	9526
NTv2	4k	zscore	7	1.5	30000	1000	80	0.367521	0.41344	0.371203	0.357378	0.417728	3697	328032	1749	9804
NTv2	4k	zscore	7	1.5	35000	1000	80	0.339521	0.39972	0.323952	0.328908	0.416191	3251	328749	1032	10250
NTv2	4k	zscore	7	1.5	40000	1000	80	0.260076	0.3138	0.240843	0.252274	0.359407	2405	329050	731	11096
NTv2	4k	zscore	7	2	20000	1000	80	0.330657	0.359858	0.339524	0.322688	0.385202	3265	328078	1703	10236
NTv2	4k	zscore	7	2	25000	1000	80	0.31737	0.335427	0.32338	0.313371	0.387534	3112	328410	1371	10389
NTv2	4k	zscore	7	2	30000	1000	80	0.309108	0.348171	0.297565	0.302311	0.392291	2915	328828	953	10586
NTv2	4k	zscore	7	2	35000	1000	80	0.272264	0.311476	0.252295	0.267171	0.382256	2495	329269	512	11006
NTv2	4k	zscore	7	2	40000	1000	80	0.212246	0.269753	0.179888	0.204028	0.344538	1834	329603	178	11667
megaDNA	4k	zscore	3	0.5	20000	1000	80	0.61977	0.634799	0.677094	0.613295	0.623372	8246	325636	4145	5255
megaDNA	4k	zscore	3	0.5	25000	1000	80	0.629728	0.685751	0.633557	0.623618	0.63729	7698	327078	2703	5803
megaDNA	4k	zscore	3	0.5	30000	1000	80	0.609636	0.686355	0.58771	0.601282	0.64702	7258	328025	1756	6243
megaDNA	4k	zscore	3	0.5	35000	1000	80	0.559932	0.65071	0.524325	0.550562	0.629847	6745	328314	1467	6756
megaDNA	4k	zscore	3	0.5	40000	1000	80	0.471197	0.610535	0.406652	0.454	0.554522	5133	328803	978	8368
megaDNA	4k	zscore	3	0.75	20000	1000	80	0.60985	0.668107	0.622584	0.601685	0.627383	7551	327021	2760	5950
megaDNA	4k	zscore	3	0.75	25000	1000	80	0.600834	0.680962	0.581178	0.592614	0.624827	6984	327844	1937	6517
megaDNA	4k	zscore	3	0.75	30000	1000	80	0.563582	0.6717	0.520279	0.55087	0.624792	6544	328467	1314	6957
megaDNA	4k	zscore	3	0.75	35000	1000	80	0.529063	0.657921	0.469216	0.513575	0.601293	5900	328786	995	7601
megaDNA	4k	zscore	3	0.75	40000	1000	80	0.455474	0.628497	0.372497	0.431814	0.534468	4505	329208	573	8996
megaDNA	4k	zscore	3	1	20000	1000	80	0.599046	0.681739	0.586494	0.588152	0.623948	7019	327768	2013	6482
megaDNA	4k	zscore	3	1	25000	1000	80	0.583199	0.691876	0.539838	0.571366	0.618517	6433	328470	1311	7068
megaDNA	4k	zscore	3	1	30000	1000	80	0.560617	0.697273	0.498252	0.542439	0.620325	6116	328918	863	7385
megaDNA	4k	zscore	3	1	35000	1000	80	0.513316	0.657207	0.440186	0.496092	0.586391	5340	329172	609	8161
megaDNA	4k	zscore	3	1	40000	1000	80	0.436902	0.618358	0.350555	0.41123	0.520648	4167	329366	415	9334
megaDNA	4k	zscore	3	1.25	20000	1000	80	0.587995	0.716648	0.539355	0.572359	0.610426	6352	328391	1390	7149
megaDNA	4k	zscore	3	1.25	25000	1000	80	0.561916	0.705118	0.497262	0.543694	0.598054	5751	328906	875	7750
megaDNA	4k	zscore	3	1.25	30000	1000	80	0.523887	0.673188	0.452369	0.504387	0.58501	5387	329090	691	8114
megaDNA	4k	zscore	3	1.25	35000	1000	80	0.470684	0.623943	0.394964	0.45111	0.54894	4683	329254	527	8818
megaDNA	4k	zscore	3	1.25	40000	1000	80	0.383183	0.553234	0.302024	0.359237	0.481312	3481	329522	259	10020
megaDNA	4k	zscore	3	1.5	20000	1000	80	0.54576	0.695552	0.481572	0.526003	0.567033	5324	328810	971	8177
megaDNA	4k	zscore	3	1.5	25000	1000	80	0.517781	0.67151	0.446475	0.497723	0.551637	4828	329131	650	8673
megaDNA	4k	zscore	3	1.5	30000	1000	80	0.466513	0.606344	0.398603	0.448586	0.526834	4352	329256	525	9149
megaDNA	4k	zscore	3	1.5	35000	1000	80	0.411313	0.559836	0.337834	0.392085	0.484526	3646	329386	395	9855
megaDNA	4k	zscore	3	1.5	40000	1000	80	0.314246	0.456121	0.244627	0.294379	0.415405	2582	329607	174	10919
megaDNA	4k	zscore	3	2	20000	1000	80	0.469047	0.625824	0.392798	0.448903	0.496019	4023	329122	659	9478
megaDNA	4k	zscore	3	2	25000	1000	80	0.437029	0.594028	0.35574	0.4167	0.48285	3658	329346	435	9843
megaDNA	4k	zscore	3	2	30000	1000	80	0.393311	0.534556	0.319236	0.375388	0.463642	3360	329398	383	10141
megaDNA	4k	zscore	3	2	35000	1000	80	0.330944	0.466776	0.262174	0.311919	0.422371	2715	329551	230	10786
megaDNA	4k	zscore	3	2	40000	1000	80	0.236593	0.336173	0.18351	0.223153	0.362858	1950	329673	108	11551
megaDNA	4k	zscore	5	0.5	20000	1000	80	0.600281	0.566564	0.722769	0.589317	0.601373	8854	323430	6351	4647
megaDNA	4k	zscore	5	0.5	25000	1000	80	0.62072	0.624807	0.685241	0.61445	0.627346	8379	325524	4257	5122
megaDNA	4k	zscore	5	0.5	30000	1000	80	0.631177	0.681687	0.647607	0.621496	0.65089	7994	327007	2774	5507
megaDNA	4k	zscore	5	0.5	35000	1000	80	0.615706	0.683523	0.616069	0.604279	0.646269	7645	327427	2354	5856
megaDNA	4k	zscore	5	0.5	40000	1000	80	0.534774	0.647125	0.499403	0.519013	0.578754	6112	327966	1815	7389
megaDNA	4k	zscore	5	0.75	20000	1000	80	0.627764	0.651238	0.677038	0.619377	0.630519	8152	326068	3713	5349
megaDNA	4k	zscore	5	0.75	25000	1000	80	0.627319	0.683374	0.635637	0.618455	0.635655	7674	327068	2713	5827
megaDNA	4k	zscore	5	0.75	30000	1000	80	0.607748	0.679054	0.59575	0.59767	0.638927	7276	327785	1996	6225
megaDNA	4k	zscore	5	0.75	35000	1000	80	0.56716	0.650472	0.545006	0.556033	0.618516	6733	328050	1731	6768
megaDNA	4k	zscore	5	0.75	40000	1000	80	0.482774	0.624745	0.426283	0.461648	0.548908	5141	328676	1105	8360
megaDNA	4k	zscore	5	1	20000	1000	80	0.622147	0.690667	0.630264	0.609577	0.62319	7414	327122	2659	6087
megaDNA	4k	zscore	5	1	25000	1000	80	0.620558	0.732713	0.589924	0.604143	0.623577	6891	327949	1832	6610
megaDNA	4k	zscore	5	1	30000	1000	80	0.586902	0.697284	0.54512	0.572439	0.622329	6569	328375	1406	6932
megaDNA	4k	zscore	5	1	35000	1000	80	0.530494	0.657855	0.472615	0.514691	0.583594	5669	328707	1074	7832
megaDNA	4k	zscore	5	1	40000	1000	80	0.434816	0.597675	0.362173	0.411697	0.514174	4311	329083	698	9190
megaDNA	4k	zscore	5	1.25	20000	1000	80	0.615281	0.719944	0.591932	0.598783	0.621564	6831	327985	1796	6670
megaDNA	4k	zscore	5	1.25	25000	1000	80	0.59256	0.707962	0.548304	0.576858	0.610888	6226	328572	1209	7275
megaDNA	4k	zscore	5	1.25	30000	1000	80	0.561965	0.698935	0.50068	0.54382	0.60613	5904	328883	898	7597
megaDNA	4k	zscore	5	1.25	35000	1000	80	0.487241	0.627482	0.421047	0.468855	0.557958	4941	329112	669	8560
megaDNA	4k	zscore	5	1.25	40000	1000	80	0.401121	0.555983	0.328732	0.378937	0.495138	3800	329375	406	9701
megaDNA	4k	zscore	5	1.5	20000	1000	80	0.566797	0.699624	0.522881	0.546946	0.575587	5701	328488	1293	7800
megaDNA	4k	zscore	5	1.5	25000	1000	80	0.534776	0.669911	0.475134	0.517193	0.566703	5244	328906	875	8257
megaDNA	4k	zscore	5	1.5	30000	1000	80	0.499313	0.636457	0.434369	0.481527	0.552408	4872	329092	689	8629
megaDNA	4k	zscore	5	1.5	35000	1000	80	0.446938	0.599527	0.372451	0.426975	0.516247	4197	329258	523	9304
megaDNA	4k	zscore	5	1.5	40000	1000	80	0.361508	0.51467	0.287204	0.340019	0.462341	3221	329535	246	10280
megaDNA	4k	zscore	5	2	20000	1000	80	0.480599	0.623929	0.412448	0.462095	0.500957	4163	329032	749	9338
megaDNA	4k	zscore	5	2	25000	1000	80	0.452186	0.591629	0.379272	0.435016	0.489556	3814	329269	512	9687
megaDNA	4k	zscore	5	2	30000	1000	80	0.404074	0.546856	0.334214	0.384938	0.462652	3411	329323	458	10090
megaDNA	4k	zscore	5	2	35000	1000	80	0.338258	0.45758	0.275247	0.322071	0.419338	2741	329482	299	10760
megaDNA	4k	zscore	5	2	40000	1000	80	0.230616	0.302296	0.1897	0.222319	0.358222	1930	329645	136	11571
megaDNA	4k	zscore	7	0.5	20000	1000	80	0.570534	0.497985	0.752885	0.554515	0.574623	9344	320784	8997	4157
megaDNA	4k	zscore	7	0.5	25000	1000	80	0.595972	0.555903	0.724537	0.584413	0.599399	8864	323315	6466	4637
megaDNA	4k	zscore	7	0.5	30000	1000	80	0.612346	0.618855	0.675915	0.603184	0.632906	8429	325632	4149	5072
megaDNA	4k	zscore	7	0.5	35000	1000	80	0.60258	0.633797	0.638021	0.593756	0.632188	8009	326384	3397	5492
megaDNA	4k	zscore	7	0.5	40000	1000	80	0.559826	0.626525	0.558545	0.550163	0.599034	6939	327197	2584	6562
megaDNA	4k	zscore	7	0.75	20000	1000	80	0.618664	0.611176	0.705423	0.608743	0.617014	8485	324915	4866	5016
megaDNA	4k	zscore	7	0.75	25000	1000	80	0.636611	0.660314	0.676465	0.629066	0.638394	8110	326411	3370	5391
megaDNA	4k	zscore	7	0.75	30000	1000	80	0.630354	0.683755	0.639955	0.620741	0.649844	7813	327267	2514	5688
megaDNA	4k	zscore	7	0.75	35000	1000	80	0.593481	0.668866	0.586061	0.580667	0.63464	7242	327720	2061	6259
megaDNA	4k	zscore	7	0.75	40000	1000	80	0.527987	0.669802	0.474953	0.506894	0.566702	5692	328297	1484	7809
megaDNA	4k	zscore	7	1	20000	1000	80	0.618844	0.660979	0.650716	0.607711	0.623795	7692	326669	3112	5809
megaDNA	4k	zscore	7	1	25000	1000	80	0.625229	0.713442	0.614927	0.609729	0.632624	7289	327593	2188	6212
megaDNA	4k	zscore	7	1	30000	1000	80	0.593586	0.685263	0.571019	0.578921	0.6282	6913	328036	1745	6588
megaDNA	4k	zscore	7	1	35000	1000	80	0.546175	0.641092	0.520284	0.531543	0.584103	6060	328176	1605	7441
megaDNA	4k	zscore	7	1	40000	1000	80	0.442069	0.569663	0.390669	0.422874	0.52691	4606	328944	837	8895
megaDNA	4k	zscore	7	1.25	20000	1000	80	0.617161	0.712581	0.605688	0.599682	0.616401	6962	327651	2130	6539
megaDNA	4k	zscore	7	1.25	25000	1000	80	0.598763	0.709829	0.566246	0.581373	0.609017	6467	328196	1585	7034
megaDNA	4k	zscore	7	1.25	30000	1000	80	0.571751	0.687109	0.529832	0.554896	0.605967	6147	328566	1215	7354
megaDNA	4k	zscore	7	1.25	35000	1000	80	0.513176	0.649133	0.457414	0.492958	0.563014	5218	328865	916	8283
megaDNA	4k	zscore	7	1.25	40000	1000	80	0.415819	0.560778	0.355671	0.393179	0.494615	3969	329165	616	9532
megaDNA	4k	zscore	7	1.5	20000	1000	80	0.582849	0.698581	0.553773	0.56406	0.579913	5946	328241	1540	7555
megaDNA	4k	zscore	7	1.5	25000	1000	80	0.557833	0.67403	0.515332	0.541773	0.571977	5547	328619	1162	7954
megaDNA	4k	zscore	7	1.5	30000	1000	80	0.518986	0.647489	0.465353	0.50118	0.550146	5069	328798	983	8432
megaDNA	4k	zscore	7	1.5	35000	1000	80	0.46244	0.603485	0.400414	0.44247	0.520893	4401	329092	689	9100
megaDNA	4k	zscore	7	1.5	40000	1000	80	0.363374	0.493514	0.303373	0.344672	0.466141	3353	329443	338	10148
megaDNA	4k	zscore	7	2	20000	1000	80	0.484206	0.605655	0.430228	0.467717	0.508847	4333	328957	824	9168
megaDNA	4k	zscore	7	2	25000	1000	80	0.453831	0.57831	0.395005	0.437803	0.49543	4018	329118	663	9483
megaDNA	4k	zscore	7	2	30000	1000	80	0.399956	0.504969	0.345987	0.386505	0.468808	3541	329263	518	9960
megaDNA	4k	zscore	7	2	35000	1000	80	0.349143	0.458822	0.290895	0.33472	0.445438	3070	329466	315	10431
megaDNA	4k	zscore	7	2	40000	1000	80	0.268414	0.348966	0.222776	0.258786	0.384886	2263	329584	197	11238
CADUCEUS	8k	zscore	3	0.5	20000	1000	80	0.48011	0.431053	0.664773	0.473755	0.430546	9079	311467	17027	5709
CADUCEUS	8k	zscore	3	0.5	25000	1000	80	0.522466	0.504534	0.649637	0.517643	0.472301	8790	316300	12194	5998
CADUCEUS	8k	zscore	3	0.5	30000	1000	80	0.556871	0.578317	0.632692	0.551481	0.502122	8410	319569	8925	6378
CADUCEUS	8k	zscore	3	0.5	35000	1000	80	0.532398	0.601247	0.556503	0.524254	0.512375	7676	322136	6358	7112
CADUCEUS	8k	zscore	3	0.5	40000	1000	80	0.463335	0.543618	0.469643	0.454139	0.476567	6299	323875	4619	8489
CADUCEUS	8k	zscore	3	0.75	20000	1000	80	0.506667	0.487363	0.630233	0.502553	0.471426	8378	317669	10825	6410
CADUCEUS	8k	zscore	3	0.75	25000	1000	80	0.542757	0.559714	0.615742	0.53693	0.509544	8055	321000	7494	6733
CADUCEUS	8k	zscore	3	0.75	30000	1000	80	0.572718	0.632637	0.591962	0.565424	0.542819	7579	323719	4775	7209
CADUCEUS	8k	zscore	3	0.75	35000	1000	80	0.534967	0.641044	0.516188	0.52103	0.541877	6784	325273	3221	8004
CADUCEUS	8k	zscore	3	0.75	40000	1000	80	0.422226	0.527163	0.402443	0.407533	0.475469	5224	326060	2434	9564
CADUCEUS	8k	zscore	3	1	20000	1000	80	0.520735	0.544684	0.584321	0.510981	0.500171	7271	322568	5926	7517
CADUCEUS	8k	zscore	3	1	25000	1000	80	0.549042	0.616341	0.569476	0.535094	0.528855	6924	324544	3950	7864
CADUCEUS	8k	zscore	3	1	30000	1000	80	0.575047	0.693248	0.550625	0.556787	0.546206	6529	325865	2629	8259
CADUCEUS	8k	zscore	3	1	35000	1000	80	0.518151	0.657579	0.474934	0.496033	0.529359	5783	326608	1886	9005
CADUCEUS	8k	zscore	3	1	40000	1000	80	0.380538	0.48785	0.353217	0.363496	0.437532	4137	326945	1549	10651
CADUCEUS	8k	zscore	3	1.25	20000	1000	80	0.498697	0.53055	0.537314	0.488398	0.486591	6214	324457	4037	8574
CADUCEUS	8k	zscore	3	1.25	25000	1000	80	0.521509	0.595149	0.52	0.508341	0.509522	5913	325828	2666	8875
CADUCEUS	8k	zscore	3	1.25	30000	1000	80	0.522681	0.635547	0.486473	0.505676	0.520478	5595	326669	1825	9193
CADUCEUS	8k	zscore	3	1.25	35000	1000	80	0.45781	0.591782	0.410432	0.436153	0.483289	4764	327030	1464	10024
CADUCEUS	8k	zscore	3	1.25	40000	1000	80	0.343235	0.414082	0.318889	0.33272	0.410749	3564	327269	1225	11224
CADUCEUS	8k	zscore	3	1.5	20000	1000	80	0.506381	0.567351	0.513805	0.495345	0.493396	5838	325462	3032	8950
CADUCEUS	8k	zscore	3	1.5	25000	1000	80	0.516446	0.605808	0.496316	0.502482	0.507668	5543	326412	2082	9245
CADUCEUS	8k	zscore	3	1.5	30000	1000	80	0.503652	0.624358	0.456749	0.486597	0.506808	5151	327005	1489	9637
CADUCEUS	8k	zscore	3	1.5	35000	1000	80	0.425887	0.541335	0.379251	0.408526	0.46246	4269	327300	1194	10519
CADUCEUS	8k	zscore	3	1.5	40000	1000	80	0.341074	0.421267	0.302812	0.330648	0.409208	3320	327605	889	11468
CADUCEUS	8k	zscore	3	2	20000	1000	80	0.497976	0.608889	0.460247	0.484474	0.491952	5202	326553	1941	9586
CADUCEUS	8k	zscore	3	2	25000	1000	80	0.487526	0.608177	0.437802	0.472863	0.495637	4904	327108	1386	9884
CADUCEUS	8k	zscore	3	2	30000	1000	80	0.45849	0.59354	0.399091	0.439508	0.478152	4423	327413	1081	10365
CADUCEUS	8k	zscore	3	2	35000	1000	80	0.354733	0.450623	0.309888	0.34187	0.414467	3362	327643	851	11426
CADUCEUS	8k	zscore	3	2	40000	1000	80	0.283221	0.358072	0.243731	0.274683	0.370661	2593	327951	543	12195
CADUCEUS	8k	zscore	5	0.5	20000	1000	80	0.464425	0.395657	0.684336	0.456408	0.422167	9338	309380	19114	5450
CADUCEUS	8k	zscore	5	0.5	25000	1000	80	0.504522	0.464373	0.665613	0.499329	0.460567	9032	314451	14043	5756
CADUCEUS	8k	zscore	5	0.5	30000	1000	80	0.531396	0.516935	0.648757	0.527894	0.488607	8656	317935	10559	6132
CADUCEUS	8k	zscore	5	0.5	35000	1000	80	0.545834	0.575899	0.608299	0.540421	0.509016	8086	320887	7607	6702
CADUCEUS	8k	zscore	5	0.5	40000	1000	80	0.483422	0.546712	0.515055	0.474009	0.480448	6801	322830	5664	7987
CADUCEUS	8k	zscore	5	0.75	20000	1000	80	0.503114	0.468814	0.647901	0.497499	0.471113	8562	317015	11479	6226
CADUCEUS	8k	zscore	5	0.75	25000	1000	80	0.541692	0.542917	0.631355	0.536386	0.509509	8232	320511	7983	6556
CADUCEUS	8k	zscore	5	0.75	30000	1000	80	0.566635	0.607984	0.611816	0.558029	0.536804	7809	322951	5543	6979
CADUCEUS	8k	zscore	5	0.75	35000	1000	80	0.543628	0.626999	0.544688	0.532003	0.53659	6999	324677	3817	7789
CADUCEUS	8k	zscore	5	0.75	40000	1000	80	0.458641	0.556991	0.448732	0.443315	0.4876	5680	325579	2915	9108
CADUCEUS	8k	zscore	5	1	20000	1000	80	0.516571	0.529671	0.598205	0.504405	0.491538	7335	321989	6505	7453
CADUCEUS	8k	zscore	5	1	25000	1000	80	0.542922	0.601929	0.579707	0.52731	0.518514	6958	324079	4415	7830
CADUCEUS	8k	zscore	5	1	30000	1000	80	0.572502	0.671076	0.562783	0.55563	0.551795	6715	325717	2777	8073
CADUCEUS	8k	zscore	5	1	35000	1000	80	0.521746	0.646603	0.491575	0.501995	0.526149	5865	326391	2103	8923
CADUCEUS	8k	zscore	5	1	40000	1000	80	0.402305	0.520379	0.373088	0.38191	0.447951	4395	326769	1725	10393
CADUCEUS	8k	zscore	5	1.25	20000	1000	80	0.506428	0.525744	0.555744	0.496494	0.494409	6477	324182	4312	8311
CADUCEUS	8k	zscore	5	1.25	25000	1000	80	0.530728	0.593292	0.537342	0.518026	0.517516	6157	325634	2860	8631
CADUCEUS	8k	zscore	5	1.25	30000	1000	80	0.543399	0.640587	0.51903	0.527338	0.532599	5913	326490	2004	8875
CADUCEUS	8k	zscore	5	1.25	35000	1000	80	0.482706	0.612332	0.438734	0.461157	0.496822	5029	326949	1545	9759
CADUCEUS	8k	zscore	5	1.25	40000	1000	80	0.355152	0.423089	0.336023	0.343856	0.420552	3748	327188	1306	11040
CADUCEUS	8k	zscore	5	1.5	20000	1000	80	0.509314	0.565008	0.525229	0.497193	0.496527	6016	325219	3275	8772
CADUCEUS	8k	zscore	5	1.5	25000	1000	80	0.527048	0.616973	0.509718	0.512951	0.51405	5744	326254	2240	9044
CADUCEUS	8k	zscore	5	1.5	30000	1000	80	0.51071	0.631778	0.469585	0.492213	0.509789	5319	326824	1670	9469
CADUCEUS	8k	zscore	5	1.5	35000	1000	80	0.435026	0.548314	0.393687	0.416496	0.4671	4460	327118	1376	10328
CADUCEUS	8k	zscore	5	1.5	40000	1000	80	0.341489	0.41474	0.312065	0.330912	0.405633	3417	327392	1102	11371
CADUCEUS	8k	zscore	5	2	20000	1000	80	0.50363	0.611041	0.467734	0.490359	0.495203	5256	326550	1944	9532
CADUCEUS	8k	zscore	5	2	25000	1000	80	0.502943	0.626784	0.452148	0.487271	0.502689	5003	327126	1368	9785
CADUCEUS	8k	zscore	5	2	30000	1000	80	0.469073	0.598862	0.411614	0.451141	0.481338	4496	327378	1116	10292
CADUCEUS	8k	zscore	5	2	35000	1000	80	0.355427	0.443345	0.316371	0.343342	0.418614	3416	327644	850	11372
CADUCEUS	8k	zscore	5	2	40000	1000	80	0.305296	0.37537	0.268689	0.297552	0.384695	2793	327907	587	11995
CADUCEUS	8k	zscore	7	0.5	20000	1000	80	0.457206	0.378213	0.708755	0.444753	0.413732	9529	307459	21035	5259
CADUCEUS	8k	zscore	7	0.5	25000	1000	80	0.485437	0.425603	0.679048	0.478592	0.448872	9245	312539	15955	5543
CADUCEUS	8k	zscore	7	0.5	30000	1000	80	0.516674	0.482577	0.662817	0.51166	0.477698	8860	316461	12033	5928
CADUCEUS	8k	zscore	7	0.5	35000	1000	80	0.53846	0.535925	0.634848	0.534608	0.502442	8403	319609	8885	6385
CADUCEUS	8k	zscore	7	0.5	40000	1000	80	0.519082	0.5613	0.568513	0.511026	0.496326	7424	321994	6500	7364
CADUCEUS	8k	zscore	7	0.75	20000	1000	80	0.493509	0.45077	0.660083	0.485181	0.460154	8654	315851	12643	6134
CADUCEUS	8k	zscore	7	0.75	25000	1000	80	0.526304	0.508422	0.642437	0.519959	0.496766	8319	319515	8979	6469
CADUCEUS	8k	zscore	7	0.75	30000	1000	80	0.551247	0.564348	0.624923	0.544157	0.52495	7933	322104	6390	6855
CADUCEUS	8k	zscore	7	0.75	35000	1000	80	0.552153	0.607792	0.579115	0.542432	0.532101	7216	324063	4431	7572
CADUCEUS	8k	zscore	7	0.75	40000	1000	80	0.488697	0.5895	0.491141	0.470163	0.494764	6103	324985	3509	8685
CADUCEUS	8k	zscore	7	1	20000	1000	80	0.509352	0.515876	0.604848	0.495894	0.480759	7288	321568	6926	7500
CADUCEUS	8k	zscore	7	1	25000	1000	80	0.539276	0.589008	0.589612	0.522666	0.513265	7061	323641	4853	7727
CADUCEUS	8k	zscore	7	1	30000	1000	80	0.5649	0.653491	0.574139	0.547163	0.538357	6772	325177	3317	8016
CADUCEUS	8k	zscore	7	1	35000	1000	80	0.518397	0.612916	0.508979	0.501739	0.5132	5971	325836	2658	8817
CADUCEUS	8k	zscore	7	1	40000	1000	80	0.412311	0.502182	0.404347	0.393925	0.45007	4695	326302	2192	10093
CADUCEUS	8k	zscore	7	1.25	20000	1000	80	0.505936	0.516089	0.567398	0.495253	0.49067	6573	323818	4676	8215
CADUCEUS	8k	zscore	7	1.25	25000	1000	80	0.532405	0.582409	0.551858	0.51975	0.518504	6338	325330	3164	8450
CADUCEUS	8k	zscore	7	1.25	30000	1000	80	0.543793	0.622727	0.533129	0.529465	0.535188	6097	326265	2229	8691
CADUCEUS	8k	zscore	7	1.25	35000	1000	80	0.497099	0.614186	0.460894	0.477173	0.50413	5259	326775	1719	9529
CADUCEUS	8k	zscore	7	1.25	40000	1000	80	0.360555	0.424824	0.346035	0.348363	0.420681	3887	326965	1529	10901
CADUCEUS	8k	zscore	7	1.5	20000	1000	80	0.512211	0.559314	0.536107	0.500249	0.497493	6145	324995	3499	8643
CADUCEUS	8k	zscore	7	1.5	25000	1000	80	0.53672	0.629609	0.518483	0.521415	0.519238	5848	326226	2268	8940
CADUCEUS	8k	zscore	7	1.5	30000	1000	80	0.51558	0.62894	0.480267	0.497456	0.515667	5447	326775	1719	9341
CADUCEUS	8k	zscore	7	1.5	35000	1000	80	0.44742	0.55768	0.409976	0.428594	0.473503	4588	327070	1424	10200
CADUCEUS	8k	zscore	7	1.5	40000	1000	80	0.348846	0.423434	0.32046	0.336993	0.412296	3509	327386	1108	11279
CADUCEUS	8k	zscore	7	2	20000	1000	80	0.510609	0.625987	0.470127	0.495544	0.498304	5256	326631	1863	9532
CADUCEUS	8k	zscore	7	2	25000	1000	80	0.503622	0.630506	0.451939	0.487308	0.498044	4933	327121	1373	9855
CADUCEUS	8k	zscore	7	2	30000	1000	80	0.458048	0.594165	0.402123	0.438232	0.470897	4343	327373	1121	10445
CADUCEUS	8k	zscore	7	2	35000	1000	80	0.354324	0.443176	0.314729	0.34212	0.416886	3396	327640	854	11392
CADUCEUS	8k	zscore	7	2	40000	1000	80	0.304592	0.375231	0.26752	0.296821	0.383285	2779	327903	591	12009
EVO2	8k	zscore	3	0.5	20000	1000	80	0.547114	0.478212	0.745989	0.534404	0.522488	10754	313253	15241	4034
EVO2	8k	zscore	3	0.5	25000	1000	80	0.567089	0.531087	0.720261	0.554904	0.537836	10406	315715	12779	4382
EVO2	8k	zscore	3	0.5	30000	1000	80	0.57223	0.563131	0.692414	0.558967	0.544893	9910	317793	10701	4878
EVO2	8k	zscore	3	0.5	35000	1000	80	0.574321	0.584876	0.655725	0.564299	0.558809	9584	319606	8888	5204
EVO2	8k	zscore	3	0.5	40000	1000	80	0.539683	0.549592	0.610779	0.532562	0.547153	8964	320611	7883	5824
EVO2	8k	zscore	3	0.75	20000	1000	80	0.569353	0.525558	0.714696	0.558544	0.560406	10105	318231	10263	4683
EVO2	8k	zscore	3	0.75	25000	1000	80	0.577086	0.560053	0.690701	0.564928	0.573381	9760	319976	8518	5028
EVO2	8k	zscore	3	0.75	30000	1000	80	0.582707	0.595097	0.662171	0.569922	0.578837	9212	321644	6850	5576
EVO2	8k	zscore	3	0.75	35000	1000	80	0.577856	0.607336	0.625927	0.567451	0.590781	8853	323016	5478	5935
EVO2	8k	zscore	3	0.75	40000	1000	80	0.498327	0.526286	0.536603	0.491734	0.556204	7908	323565	4929	6880
EVO2	8k	zscore	3	1	20000	1000	80	0.581145	0.566432	0.675429	0.571641	0.601082	9404	322277	6217	5384
EVO2	8k	zscore	3	1	25000	1000	80	0.580473	0.594324	0.64528	0.569442	0.603902	8995	323284	5210	5793
EVO2	8k	zscore	3	1	30000	1000	80	0.579261	0.614706	0.616869	0.569521	0.60576	8603	324144	4350	6185
EVO2	8k	zscore	3	1	35000	1000	80	0.577919	0.627157	0.596171	0.567734	0.613806	8358	324898	3596	6430
EVO2	8k	zscore	3	1	40000	1000	80	0.47494	0.530761	0.483429	0.465537	0.551573	6963	325268	3226	7825
EVO2	8k	zscore	3	1.25	20000	1000	80	0.590569	0.608585	0.646064	0.58054	0.605488	8881	323584	4910	5907
EVO2	8k	zscore	3	1.25	25000	1000	80	0.579319	0.623294	0.608406	0.569143	0.601293	8442	324281	4213	6346
EVO2	8k	zscore	3	1.25	30000	1000	80	0.581709	0.646967	0.59253	0.569291	0.602677	8089	324985	3509	6699
EVO2	8k	zscore	3	1.25	35000	1000	80	0.567371	0.653482	0.557788	0.553263	0.596024	7695	325448	3046	7093
EVO2	8k	zscore	3	1.25	40000	1000	80	0.454945	0.55466	0.438544	0.437604	0.521173	6125	325805	2689	8663
EVO2	8k	zscore	3	1.5	20000	1000	80	0.517371	0.545115	0.556289	0.50692	0.55294	7437	324410	4084	7351
EVO2	8k	zscore	3	1.5	25000	1000	80	0.515635	0.567557	0.531449	0.504095	0.552384	7056	325124	3370	7732
EVO2	8k	zscore	3	1.5	30000	1000	80	0.514561	0.572202	0.520474	0.502705	0.556698	6836	325661	2833	7952
EVO2	8k	zscore	3	1.5	35000	1000	80	0.501842	0.573401	0.494612	0.488698	0.554238	6596	325994	2500	8192
EVO2	8k	zscore	3	1.5	40000	1000	80	0.405225	0.468884	0.397984	0.394117	0.499233	5496	326258	2236	9292
EVO2	8k	zscore	3	2	20000	1000	80	0.476383	0.527772	0.487602	0.463912	0.492207	5659	325762	2732	9129
EVO2	8k	zscore	3	2	25000	1000	80	0.47606	0.541217	0.473863	0.463074	0.491615	5468	326090	2404	9320
EVO2	8k	zscore	3	2	30000	1000	80	0.475758	0.543653	0.465192	0.462634	0.498522	5323	326528	1966	9465
EVO2	8k	zscore	3	2	35000	1000	80	0.427842	0.481023	0.422699	0.416903	0.479093	4909	326700	1794	9879
EVO2	8k	zscore	3	2	40000	1000	80	0.366956	0.417945	0.356253	0.358182	0.445827	4205	327028	1466	10583
EVO2	8k	zscore	5	0.5	20000	1000	80	0.548826	0.4649	0.774791	0.532705	0.521721	11051	312068	16426	3737
EVO2	8k	zscore	5	0.5	25000	1000	80	0.561649	0.50492	0.743843	0.548406	0.531822	10636	314459	14035	4152
EVO2	8k	zscore	5	0.5	30000	1000	80	0.565434	0.540682	0.707612	0.551446	0.537484	10095	316704	11790	4693
EVO2	8k	zscore	5	0.5	35000	1000	80	0.584133	0.586236	0.684524	0.5725	0.55585	9862	318645	9849	4926
EVO2	8k	zscore	5	0.5	40000	1000	80	0.552012	0.554088	0.638158	0.544682	0.540013	9197	319569	8925	5591
EVO2	8k	zscore	5	0.75	20000	1000	80	0.557842	0.498643	0.725426	0.545525	0.555994	10302	317351	11143	4486
EVO2	8k	zscore	5	0.75	25000	1000	80	0.578378	0.54992	0.706178	0.565353	0.575053	9992	319453	9041	4796
EVO2	8k	zscore	5	0.75	30000	1000	80	0.578614	0.579888	0.672442	0.565249	0.575431	9417	320969	7525	5371
EVO2	8k	zscore	5	0.75	35000	1000	80	0.584767	0.611346	0.6434	0.572806	0.59162	9145	322414	6080	5643
EVO2	8k	zscore	5	0.75	40000	1000	80	0.531553	0.560408	0.578131	0.522905	0.563004	8284	323037	5457	6504
EVO2	8k	zscore	5	1	20000	1000	80	0.57535	0.546111	0.687823	0.564998	0.596989	9606	321617	6877	5182
EVO2	8k	zscore	5	1	25000	1000	80	0.579692	0.581161	0.660939	0.567622	0.598094	9142	322717	5777	5646
EVO2	8k	zscore	5	1	30000	1000	80	0.574394	0.60223	0.623873	0.563844	0.597057	8699	323605	4889	6089
EVO2	8k	zscore	5	1	35000	1000	80	0.575536	0.623245	0.598849	0.56481	0.605243	8353	324597	3897	6435
EVO2	8k	zscore	5	1	40000	1000	80	0.485608	0.54445	0.496925	0.474434	0.550605	7081	325016	3478	7707
EVO2	8k	zscore	5	1.25	20000	1000	80	0.585554	0.604712	0.641786	0.575427	0.600646	8931	323278	5216	5857
EVO2	8k	zscore	5	1.25	25000	1000	80	0.582008	0.624427	0.61791	0.570055	0.59739	8478	324060	4434	6310
EVO2	8k	zscore	5	1.25	30000	1000	80	0.575041	0.640877	0.590683	0.561604	0.589697	7996	324691	3803	6792
EVO2	8k	zscore	5	1.25	35000	1000	80	0.545197	0.6329	0.542232	0.529017	0.577047	7436	325269	3225	7352
EVO2	8k	zscore	5	1.25	40000	1000	80	0.450926	0.546319	0.442914	0.432756	0.517789	6165	325628	2866	8623
EVO2	8k	zscore	5	1.5	20000	1000	80	0.513305	0.532557	0.561175	0.503059	0.545637	7414	324178	4316	7374
EVO2	8k	zscore	5	1.5	25000	1000	80	0.50935	0.556053	0.532015	0.497279	0.548448	7073	324956	3538	7715
EVO2	8k	zscore	5	1.5	30000	1000	80	0.505357	0.563303	0.516724	0.492333	0.551461	6833	325499	2995	7955
EVO2	8k	zscore	5	1.5	35000	1000	80	0.491877	0.555078	0.492261	0.479073	0.547442	6534	325894	2600	8254
EVO2	8k	zscore	5	1.5	40000	1000	80	0.402387	0.461612	0.401875	0.390454	0.490979	5461	326084	2410	9327
EVO2	8k	zscore	5	2	20000	1000	80	0.477373	0.519997	0.496317	0.465322	0.489788	5709	325593	2901	9079
EVO2	8k	zscore	5	2	25000	1000	80	0.472151	0.53412	0.474911	0.458643	0.485932	5466	325927	2567	9322
EVO2	8k	zscore	5	2	30000	1000	80	0.471016	0.535242	0.466155	0.457272	0.492257	5319	326366	2128	9469
EVO2	8k	zscore	5	2	35000	1000	80	0.419454	0.473355	0.417647	0.407405	0.466158	4808	326535	1959	9980
EVO2	8k	zscore	5	2	40000	1000	80	0.371026	0.423792	0.362172	0.36093	0.443223	4246	326901	1593	10542
EVO2	8k	zscore	7	0.5	20000	1000	80	0.538983	0.433787	0.797766	0.51964	0.520063	11339	310787	17707	3449
EVO2	8k	zscore	7	0.5	25000	1000	80	0.554538	0.476376	0.765057	0.540014	0.53329	10985	313337	15157	3803
EVO2	8k	zscore	7	0.5	30000	1000	80	0.566516	0.516743	0.738119	0.551916	0.537844	10411	315699	12795	4377
EVO2	8k	zscore	7	0.5	35000	1000	80	0.567697	0.542517	0.708467	0.553784	0.544526	10064	317296	11198	4724
EVO2	8k	zscore	7	0.5	40000	1000	80	0.561809	0.555307	0.66266	0.553802	0.540318	9498	318724	9770	5290
EVO2	8k	zscore	7	0.75	20000	1000	80	0.566156	0.494547	0.753509	0.551502	0.556409	10530	316676	11818	4258
EVO2	8k	zscore	7	0.75	25000	1000	80	0.580664	0.537385	0.726728	0.567037	0.573672	10213	318761	9733	4575
EVO2	8k	zscore	7	0.75	30000	1000	80	0.574482	0.563183	0.68597	0.560051	0.570101	9586	320248	8246	5202
EVO2	8k	zscore	7	0.75	35000	1000	80	0.586505	0.599957	0.662549	0.574019	0.585459	9371	321596	6898	5417
EVO2	8k	zscore	7	0.75	40000	1000	80	0.545335	0.55951	0.605017	0.538607	0.565876	8613	322424	6070	6175
EVO2	8k	zscore	7	1	20000	1000	80	0.580012	0.54739	0.700731	0.568063	0.59559	9729	321255	7239	5059
EVO2	8k	zscore	7	1	25000	1000	80	0.580442	0.570855	0.673752	0.568227	0.599662	9281	322484	6010	5507
EVO2	8k	zscore	7	1	30000	1000	80	0.570533	0.592022	0.628799	0.559258	0.594127	8770	323336	5158	6018
EVO2	8k	zscore	7	1	35000	1000	80	0.577052	0.620452	0.609058	0.565333	0.598472	8407	324240	4254	6381
EVO2	8k	zscore	7	1	40000	1000	80	0.493321	0.552783	0.513394	0.480904	0.538025	7050	324628	3866	7738
EVO2	8k	zscore	7	1.25	20000	1000	80	0.576935	0.589998	0.643398	0.566001	0.590965	8918	322884	5610	5870
EVO2	8k	zscore	7	1.25	25000	1000	80	0.574945	0.611183	0.620129	0.562226	0.586186	8421	323726	4768	6367
EVO2	8k	zscore	7	1.25	30000	1000	80	0.558278	0.632529	0.577602	0.54134	0.569313	7748	324411	4083	7040
EVO2	8k	zscore	7	1.25	35000	1000	80	0.534353	0.616348	0.538032	0.517722	0.565454	7293	325134	3360	7495
EVO2	8k	zscore	7	1.25	40000	1000	80	0.4466	0.507916	0.459335	0.432109	0.510474	6162	325399	3095	8626
EVO2	8k	zscore	7	1.5	20000	1000	80	0.51191	0.530794	0.563003	0.500986	0.540506	7404	323998	4496	7384
EVO2	8k	zscore	7	1.5	25000	1000	80	0.507521	0.552221	0.534347	0.494297	0.543191	7027	324859	3635	7761
EVO2	8k	zscore	7	1.5	30000	1000	80	0.504889	0.563909	0.519616	0.490422	0.541308	6798	325228	3266	7990
EVO2	8k	zscore	7	1.5	35000	1000	80	0.489447	0.548164	0.494837	0.476724	0.542319	6527	325749	2745	8261
EVO2	8k	zscore	7	1.5	40000	1000	80	0.415166	0.465475	0.422387	0.403777	0.492601	5610	325864	2630	9178
EVO2	8k	zscore	7	2	20000	1000	80	0.473343	0.510923	0.498491	0.461171	0.483381	5704	325397	3097	9084
EVO2	8k	zscore	7	2	25000	1000	80	0.464495	0.522028	0.474444	0.450532	0.479017	5428	325789	2705	9360
EVO2	8k	zscore	7	2	30000	1000	80	0.465961	0.526023	0.467507	0.451629	0.485341	5322	326168	2326	9466
EVO2	8k	zscore	7	2	35000	1000	80	0.414566	0.461853	0.419099	0.403104	0.459281	4815	326339	2155	9973
EVO2	8k	zscore	7	2	40000	1000	80	0.362582	0.405064	0.361104	0.353598	0.430062	4213	326634	1860	10575
GENERANNO	8k	zscore	3	0.5	20000	1000	80	0.511031	0.48289	0.690996	0.495736	0.389256	9446	304760	23734	5342
GENERANNO	8k	zscore	3	0.5	25000	1000	80	0.52774	0.523794	0.666795	0.514721	0.406415	9065	308930	19564	5723
GENERANNO	8k	zscore	3	0.5	30000	1000	80	0.531458	0.538983	0.638467	0.52093	0.426819	8766	312481	16013	6022
GENERANNO	8k	zscore	3	0.5	35000	1000	80	0.536784	0.560222	0.622002	0.526288	0.437918	8400	315007	13487	6388
GENERANNO	8k	zscore	3	0.5	40000	1000	80	0.464104	0.52194	0.516016	0.451049	0.404011	7097	317374	11120	7691
GENERANNO	8k	zscore	3	0.75	20000	1000	80	0.431627	0.429429	0.488424	0.424096	0.476351	5927	324697	3797	8861
GENERANNO	8k	zscore	3	0.75	25000	1000	80	0.446753	0.463764	0.473708	0.441892	0.498127	5782	325717	2777	9006
GENERANNO	8k	zscore	3	0.75	30000	1000	80	0.448245	0.473422	0.458892	0.444665	0.511791	5668	326318	2176	9120
GENERANNO	8k	zscore	3	0.75	35000	1000	80	0.455086	0.497534	0.448052	0.45079	0.52096	5518	326800	1694	9270
GENERANNO	8k	zscore	3	0.75	40000	1000	80	0.372871	0.432688	0.352368	0.366808	0.473365	4487	327218	1276	10301
GENERANNO	8k	zscore	3	1	20000	1000	80	0.437895	0.444223	0.481904	0.431223	0.488086	5834	325296	3198	8954
GENERANNO	8k	zscore	3	1	25000	1000	80	0.445707	0.47159	0.459271	0.442203	0.504058	5646	326137	2357	9142
GENERANNO	8k	zscore	3	1	30000	1000	80	0.450491	0.482929	0.452739	0.446916	0.51994	5579	326680	1814	9209
GENERANNO	8k	zscore	3	1	35000	1000	80	0.446426	0.500901	0.429921	0.440676	0.522507	5365	327065	1429	9423
GENERANNO	8k	zscore	3	1	40000	1000	80	0.361378	0.435746	0.333097	0.352962	0.457102	4112	327414	1080	10676
GENERANNO	8k	zscore	3	1.25	20000	1000	80	0.443873	0.459558	0.474474	0.437434	0.498939	5724	325848	2646	9064
GENERANNO	8k	zscore	3	1.25	25000	1000	80	0.452566	0.487891	0.45403	0.449246	0.517194	5559	326640	1854	9229
GENERANNO	8k	zscore	3	1.25	30000	1000	80	0.459255	0.507102	0.445876	0.455092	0.529228	5429	327132	1362	9359
GENERANNO	8k	zscore	3	1.25	35000	1000	80	0.437712	0.502658	0.409643	0.432355	0.524245	5139	327419	1075	9649
GENERANNO	8k	zscore	3	1.25	40000	1000	80	0.352525	0.430799	0.319004	0.343655	0.461959	3927	327760	734	10861
GENERANNO	8k	zscore	3	1.5	20000	1000	80	0.442557	0.465271	0.464957	0.436599	0.497462	5573	326074	2420	9215
GENERANNO	8k	zscore	3	1.5	25000	1000	80	0.45192	0.496128	0.445189	0.44808	0.516562	5450	326793	1701	9338
GENERANNO	8k	zscore	3	1.5	30000	1000	80	0.454558	0.516177	0.429837	0.449323	0.526258	5237	327331	1163	9551
GENERANNO	8k	zscore	3	1.5	35000	1000	80	0.428256	0.507586	0.390811	0.42091	0.512959	4825	327594	900	9963
GENERANNO	8k	zscore	3	1.5	40000	1000	80	0.345725	0.423626	0.310061	0.336753	0.457756	3725	327938	556	11063
GENERANNO	8k	zscore	3	2	20000	1000	80	0.439572	0.491412	0.430527	0.43408	0.498623	5173	326771	1723	9615
GENERANNO	8k	zscore	3	2	25000	1000	80	0.452043	0.52263	0.422348	0.446113	0.519342	5107	327355	1139	9681
GENERANNO	8k	zscore	3	2	30000	1000	80	0.451526	0.545944	0.404476	0.441815	0.52483	4866	327780	714	9922
GENERANNO	8k	zscore	3	2	35000	1000	80	0.413613	0.524146	0.35784	0.40115	0.506295	4388	328001	493	10400
GENERANNO	8k	zscore	3	2	40000	1000	80	0.303968	0.377277	0.26865	0.294918	0.424807	3151	328089	405	11637
GENERANNO	8k	zscore	5	0.5	20000	1000	80	0.501332	0.455835	0.700536	0.48443	0.396696	9408	305960	22534	5380
GENERANNO	8k	zscore	5	0.5	25000	1000	80	0.508548	0.482236	0.672457	0.494237	0.410704	9016	309656	18838	5772
GENERANNO	8k	zscore	5	0.5	30000	1000	80	0.519825	0.514861	0.639796	0.50906	0.423923	8569	313059	15435	6219
GENERANNO	8k	zscore	5	0.5	35000	1000	80	0.526284	0.540797	0.620577	0.515751	0.434033	8213	315419	13075	6575
GENERANNO	8k	zscore	5	0.5	40000	1000	80	0.490932	0.54087	0.548395	0.478599	0.414615	7235	317643	10851	7553
GENERANNO	8k	zscore	5	0.75	20000	1000	80	0.431256	0.414771	0.505807	0.422643	0.470971	6092	324128	4366	8696
GENERANNO	8k	zscore	5	0.75	25000	1000	80	0.440656	0.448006	0.4811	0.434907	0.489446	5865	325280	3214	8923
GENERANNO	8k	zscore	5	0.75	30000	1000	80	0.446328	0.465524	0.464622	0.442506	0.507962	5722	326118	2376	9066
GENERANNO	8k	zscore	5	0.75	35000	1000	80	0.45218	0.487731	0.453742	0.447657	0.515479	5571	326576	1918	9217
GENERANNO	8k	zscore	5	0.75	40000	1000	80	0.393815	0.451819	0.377045	0.387763	0.48507	4767	327067	1427	10021
GENERANNO	8k	zscore	5	1	20000	1000	80	0.435506	0.436938	0.485659	0.428694	0.483406	5863	325080	3414	8925
GENERANNO	8k	zscore	5	1	25000	1000	80	0.44374	0.465257	0.462996	0.440323	0.498178	5672	325919	2575	9116
GENERANNO	8k	zscore	5	1	30000	1000	80	0.452944	0.48419	0.456465	0.449797	0.517451	5605	326574	1920	9183
GENERANNO	8k	zscore	5	1	35000	1000	80	0.459215	0.512383	0.444102	0.453449	0.523192	5423	326997	1497	9365
GENERANNO	8k	zscore	5	1	40000	1000	80	0.363752	0.434418	0.337642	0.356092	0.455846	4169	327305	1189	10619
GENERANNO	8k	zscore	5	1.25	20000	1000	80	0.438445	0.448242	0.476317	0.432502	0.490587	5736	325567	2927	9052
GENERANNO	8k	zscore	5	1.25	25000	1000	80	0.448955	0.479173	0.455872	0.446164	0.509731	5571	326422	2072	9217
GENERANNO	8k	zscore	5	1.25	30000	1000	80	0.454508	0.494746	0.447916	0.451196	0.520896	5446	326907	1587	9342
GENERANNO	8k	zscore	5	1.25	35000	1000	80	0.446848	0.506767	0.424714	0.441278	0.520727	5197	327262	1232	9591
GENERANNO	8k	zscore	5	1.25	40000	1000	80	0.352185	0.427283	0.322977	0.343416	0.451379	3947	327531	963	10841
GENERANNO	8k	zscore	5	1.5	20000	1000	80	0.443069	0.464359	0.466963	0.437371	0.497676	5615	326006	2488	9173
GENERANNO	8k	zscore	5	1.5	25000	1000	80	0.451913	0.494304	0.447013	0.448148	0.516065	5473	326745	1749	9315
GENERANNO	8k	zscore	5	1.5	30000	1000	80	0.453084	0.513449	0.43034	0.447655	0.521644	5232	327234	1260	9556
GENERANNO	8k	zscore	5	1.5	35000	1000	80	0.427491	0.504729	0.392517	0.420036	0.509971	4851	327498	996	9937
GENERANNO	8k	zscore	5	1.5	40000	1000	80	0.344539	0.418983	0.312733	0.335484	0.452632	3786	327771	723	11002
GENERANNO	8k	zscore	5	2	20000	1000	80	0.438336	0.491938	0.42752	0.432781	0.498684	5107	326875	1619	9681
GENERANNO	8k	zscore	5	2	25000	1000	80	0.446575	0.515693	0.416168	0.441079	0.515729	5015	327401	1093	9773
GENERANNO	8k	zscore	5	2	30000	1000	80	0.439984	0.536702	0.390831	0.430156	0.516873	4708	327818	676	10080
GENERANNO	8k	zscore	5	2	35000	1000	80	0.39992	0.523341	0.34025	0.384577	0.483186	4034	328007	487	10754
GENERANNO	8k	zscore	5	2	40000	1000	80	0.289874	0.352174	0.259267	0.282092	0.408482	2938	328093	401	11850
GENERANNO	8k	zscore	7	0.5	20000	1000	80	0.495761	0.43471	0.720844	0.475295	0.401298	9418	306497	21997	5370
GENERANNO	8k	zscore	7	0.5	25000	1000	80	0.5034	0.46468	0.682872	0.487398	0.412132	8964	310064	18430	5824
GENERANNO	8k	zscore	7	0.5	30000	1000	80	0.499537	0.482208	0.641382	0.48659	0.419562	8490	312988	15506	6298
GENERANNO	8k	zscore	7	0.5	35000	1000	80	0.500408	0.494373	0.618296	0.488931	0.429703	8138	315355	13139	6650
GENERANNO	8k	zscore	7	0.5	40000	1000	80	0.482647	0.519251	0.555345	0.470403	0.408134	7198	317299	11195	7590
GENERANNO	8k	zscore	7	0.75	20000	1000	80	0.431732	0.398456	0.531179	0.420671	0.464473	6243	323505	4989	8545
GENERANNO	8k	zscore	7	0.75	25000	1000	80	0.426753	0.415591	0.493546	0.418512	0.477734	5984	324625	3869	8804
GENERANNO	8k	zscore	7	0.75	30000	1000	80	0.442769	0.448305	0.480775	0.437351	0.503043	5888	325674	2820	8900
GENERANNO	8k	zscore	7	0.75	35000	1000	80	0.443038	0.458395	0.46631	0.438392	0.508796	5708	326166	2328	9080
GENERANNO	8k	zscore	7	0.75	40000	1000	80	0.417714	0.467571	0.412379	0.410547	0.492907	5066	326796	1698	9722
GENERANNO	8k	zscore	7	1	20000	1000	80	0.43176	0.420062	0.498352	0.423865	0.477533	6000	324583	3911	8788
GENERANNO	8k	zscore	7	1	25000	1000	80	0.438702	0.449152	0.471403	0.434597	0.492896	5783	325551	2943	9005
GENERANNO	8k	zscore	7	1	30000	1000	80	0.448852	0.468801	0.464512	0.445696	0.513279	5712	326286	2208	9076
GENERANNO	8k	zscore	7	1	35000	1000	80	0.453465	0.492286	0.452149	0.448609	0.517993	5530	326706	1788	9258
GENERANNO	8k	zscore	7	1	40000	1000	80	0.389265	0.453079	0.369916	0.382379	0.473889	4580	327091	1403	10208
GENERANNO	8k	zscore	7	1.25	20000	1000	80	0.43591	0.441723	0.479841	0.429511	0.484913	5757	325343	3151	9031
GENERANNO	8k	zscore	7	1.25	25000	1000	80	0.445571	0.473305	0.45871	0.441503	0.500774	5587	326145	2349	9201
GENERANNO	8k	zscore	7	1.25	30000	1000	80	0.450894	0.48844	0.44938	0.447196	0.511443	5433	326689	1805	9355
GENERANNO	8k	zscore	7	1.25	35000	1000	80	0.441283	0.499242	0.424264	0.434847	0.508536	5149	327049	1445	9639
GENERANNO	8k	zscore	7	1.25	40000	1000	80	0.357806	0.433461	0.331431	0.348536	0.449207	4042	327351	1143	10746
GENERANNO	8k	zscore	7	1.5	20000	1000	80	0.439702	0.454451	0.470344	0.434528	0.492886	5618	325858	2636	9170
GENERANNO	8k	zscore	7	1.5	25000	1000	80	0.450572	0.489514	0.449369	0.447253	0.511908	5454	326668	1826	9334
GENERANNO	8k	zscore	7	1.5	30000	1000	80	0.45342	0.508369	0.435072	0.448867	0.519431	5266	327135	1359	9522
GENERANNO	8k	zscore	7	1.5	35000	1000	80	0.441899	0.517427	0.408164	0.434574	0.513423	4944	327447	1047	9844
GENERANNO	8k	zscore	7	1.5	40000	1000	80	0.340495	0.418506	0.308056	0.330543	0.44253	3690	327712	782	11098
GENERANNO	8k	zscore	7	2	20000	1000	80	0.434032	0.492175	0.418808	0.42878	0.496071	5025	326937	1557	9763
GENERANNO	8k	zscore	7	2	25000	1000	80	0.441901	0.515067	0.410652	0.435077	0.507733	4873	327421	1073	9915
GENERANNO	8k	zscore	7	2	30000	1000	80	0.428092	0.528391	0.380868	0.416818	0.499511	4483	327762	732	10305
GENERANNO	8k	zscore	7	2	35000	1000	80	0.383772	0.491993	0.333302	0.369851	0.468913	3889	327932	562	10899
GENERANNO	8k	zscore	7	2	40000	1000	80	0.287034	0.353954	0.256012	0.278177	0.399598	2866	328046	448	11922
NTv2	8k	zscore	3	0.5	20000	1000	80	0.537164	0.642485	0.517163	0.527108	0.519835	6531	325004	3490	8257
NTv2	8k	zscore	3	0.5	25000	1000	80	0.512175	0.630072	0.477257	0.500734	0.523405	6049	326005	2489	8739
NTv2	8k	zscore	3	0.5	30000	1000	80	0.505921	0.649637	0.445421	0.491065	0.535059	5592	327038	1456	9196
NTv2	8k	zscore	3	0.5	35000	1000	80	0.463594	0.620257	0.393475	0.446579	0.515637	4995	327426	1068	9793
NTv2	8k	zscore	3	0.5	40000	1000	80	0.374711	0.57178	0.285915	0.348496	0.428265	3354	327897	597	11434
NTv2	8k	zscore	3	0.75	20000	1000	80	0.521266	0.64245	0.478918	0.511099	0.531653	6156	326065	2429	8632
NTv2	8k	zscore	3	0.75	25000	1000	80	0.511062	0.65371	0.449765	0.497629	0.543423	5768	326988	1506	9020
NTv2	8k	zscore	3	0.75	30000	1000	80	0.495876	0.650365	0.424637	0.479611	0.541228	5392	327454	1040	9396
NTv2	8k	zscore	3	0.75	35000	1000	80	0.464684	0.636984	0.380405	0.445023	0.520857	4800	327783	711	9988
NTv2	8k	zscore	3	0.75	40000	1000	80	0.33655	0.522171	0.25283	0.311002	0.415821	2931	328208	286	11857
NTv2	8k	zscore	3	1	20000	1000	80	0.515535	0.658798	0.457438	0.502068	0.531773	5873	326531	1963	8915
NTv2	8k	zscore	3	1	25000	1000	80	0.510694	0.662145	0.441857	0.495973	0.544707	5674	327152	1342	9114
NTv2	8k	zscore	3	1	30000	1000	80	0.492242	0.653833	0.415896	0.474942	0.539164	5275	327561	933	9513
NTv2	8k	zscore	3	1	35000	1000	80	0.455121	0.646636	0.358537	0.43215	0.510409	4494	327952	542	10294
NTv2	8k	zscore	3	1	40000	1000	80	0.29687	0.462763	0.223238	0.273799	0.396149	2669	328227	267	12119
NTv2	8k	zscore	3	1.25	20000	1000	80	0.506185	0.654749	0.441911	0.492713	0.527614	5678	326725	1769	9110
NTv2	8k	zscore	3	1.25	25000	1000	80	0.50952	0.676052	0.430208	0.492684	0.53892	5483	327281	1213	9305
NTv2	8k	zscore	3	1.25	30000	1000	80	0.487531	0.667324	0.401168	0.466701	0.529746	5036	327668	826	9752
NTv2	8k	zscore	3	1.25	35000	1000	80	0.440846	0.63726	0.342028	0.416769	0.497852	4264	327995	499	10524
NTv2	8k	zscore	3	1.25	40000	1000	80	0.288385	0.450787	0.216512	0.265856	0.38795	2564	328234	260	12224
NTv2	8k	zscore	3	1.5	20000	1000	80	0.503746	0.658204	0.435613	0.489129	0.524202	5552	326830	1664	9236
NTv2	8k	zscore	3	1.5	25000	1000	80	0.49888	0.669732	0.417833	0.481052	0.531428	5313	327343	1151	9475
NTv2	8k	zscore	3	1.5	30000	1000	80	0.477628	0.666615	0.38693	0.455323	0.515731	4796	327687	807	9992
NTv2	8k	zscore	3	1.5	35000	1000	80	0.421228	0.625837	0.323166	0.39482	0.48016	3986	328011	483	10802
NTv2	8k	zscore	3	1.5	40000	1000	80	0.265541	0.4159	0.19798	0.244932	0.377858	2430	328251	243	12358
NTv2	8k	zscore	3	2	20000	1000	80	0.497956	0.681751	0.409894	0.47682	0.515913	5062	327341	1153	9726
NTv2	8k	zscore	3	2	25000	1000	80	0.482042	0.682269	0.385546	0.457518	0.515759	4802	327680	814	9986
NTv2	8k	zscore	3	2	30000	1000	80	0.451178	0.680615	0.343491	0.420365	0.492026	4176	327995	499	10612
NTv2	8k	zscore	3	2	35000	1000	80	0.368386	0.5964	0.264769	0.334834	0.438247	3243	328187	307	11545
NTv2	8k	zscore	3	2	40000	1000	80	0.241615	0.373624	0.180025	0.223088	0.362482	2195	328317	177	12593
NTv2	8k	zscore	5	0.5	20000	1000	80	0.552139	0.614798	0.573576	0.544719	0.537851	7488	323712	4782	7300
NTv2	8k	zscore	5	0.5	25000	1000	80	0.547526	0.629811	0.544981	0.538426	0.544398	7019	324917	3577	7769
NTv2	8k	zscore	5	0.5	30000	1000	80	0.547489	0.63945	0.521055	0.540105	0.563422	6679	326129	2365	8109
NTv2	8k	zscore	5	0.5	35000	1000	80	0.533133	0.657106	0.48292	0.520566	0.560665	6205	326786	1708	8583
NTv2	8k	zscore	5	0.5	40000	1000	80	0.450377	0.629343	0.367796	0.428351	0.492547	4561	327523	971	10227
NTv2	8k	zscore	5	0.75	20000	1000	80	0.549419	0.635459	0.54701	0.540197	0.537331	6970	324761	3733	7818
NTv2	8k	zscore	5	0.75	25000	1000	80	0.545533	0.653969	0.517241	0.534421	0.546168	6509	325898	2596	8279
NTv2	8k	zscore	5	0.75	30000	1000	80	0.542213	0.666958	0.490558	0.53046	0.555803	6130	326771	1723	8658
NTv2	8k	zscore	5	0.75	35000	1000	80	0.515189	0.674249	0.4409	0.49763	0.541125	5477	327339	1155	9311
NTv2	8k	zscore	5	0.75	40000	1000	80	0.417095	0.622476	0.321789	0.389133	0.455966	3767	327855	639	11021
NTv2	8k	zscore	5	1	20000	1000	80	0.534022	0.639175	0.504996	0.525203	0.538072	6381	325872	2622	8407
NTv2	8k	zscore	5	1	25000	1000	80	0.542571	0.673087	0.491565	0.529384	0.554167	6123	326739	1755	8665
NTv2	8k	zscore	5	1	30000	1000	80	0.532938	0.684354	0.461049	0.517456	0.55622	5694	327390	1104	9094
NTv2	8k	zscore	5	1	35000	1000	80	0.49104	0.673657	0.397171	0.469788	0.530303	4896	327850	644	9892
NTv2	8k	zscore	5	1	40000	1000	80	0.384805	0.582232	0.293943	0.357182	0.440525	3347	328104	390	11441
NTv2	8k	zscore	5	1.25	20000	1000	80	0.530207	0.660477	0.478151	0.518578	0.540975	6044	326510	1984	8744
NTv2	8k	zscore	5	1.25	25000	1000	80	0.516799	0.665914	0.45168	0.501497	0.542892	5703	327068	1426	9085
NTv2	8k	zscore	5	1.25	30000	1000	80	0.4992	0.670609	0.418264	0.479534	0.536948	5218	327587	907	9570
NTv2	8k	zscore	5	1.25	35000	1000	80	0.443687	0.632229	0.350819	0.420321	0.502336	4371	327950	544	10417
NTv2	8k	zscore	5	1.25	40000	1000	80	0.305101	0.468379	0.231287	0.282465	0.396074	2685	328208	286	12103
NTv2	8k	zscore	5	1.5	20000	1000	80	0.521959	0.675158	0.455925	0.507033	0.531507	5733	326741	1753	9055
NTv2	8k	zscore	5	1.5	25000	1000	80	0.511278	0.677147	0.434052	0.493785	0.538774	5471	327294	1200	9317
NTv2	8k	zscore	5	1.5	30000	1000	80	0.48211	0.665968	0.39442	0.460473	0.522009	4904	327677	817	9884
NTv2	8k	zscore	5	1.5	35000	1000	80	0.43411	0.637396	0.336785	0.407828	0.486521	4086	328004	490	10702
NTv2	8k	zscore	5	1.5	40000	1000	80	0.278971	0.426747	0.213487	0.258471	0.382701	2492	328245	249	12296
NTv2	8k	zscore	5	2	20000	1000	80	0.513382	0.707661	0.422232	0.491014	0.519257	5240	327168	1326	9548
NTv2	8k	zscore	5	2	25000	1000	80	0.493723	0.685835	0.399881	0.470686	0.522663	4983	327590	904	9805
NTv2	8k	zscore	5	2	30000	1000	80	0.457126	0.678373	0.353839	0.427254	0.494113	4272	327919	575	10516
NTv2	8k	zscore	5	2	35000	1000	80	0.376386	0.603163	0.27465	0.342708	0.442512	3313	328173	321	11475
NTv2	8k	zscore	5	2	40000	1000	80	0.253132	0.385492	0.19076	0.234769	0.367826	2266	328305	189	12522
NTv2	8k	zscore	7	0.5	20000	1000	80	0.54896	0.562677	0.626546	0.541423	0.535577	8220	321912	6582	6568
NTv2	8k	zscore	7	0.5	25000	1000	80	0.567883	0.615051	0.605055	0.558705	0.554329	7798	323722	4772	6990
NTv2	8k	zscore	7	0.5	30000	1000	80	0.563029	0.628604	0.572652	0.553578	0.571215	7464	325019	3475	7324
NTv2	8k	zscore	7	0.5	35000	1000	80	0.55739	0.64466	0.53817	0.548	0.576191	6966	326041	2453	7822
NTv2	8k	zscore	7	0.5	40000	1000	80	0.496857	0.633419	0.443727	0.481162	0.533382	5709	326825	1669	9079
NTv2	8k	zscore	7	0.75	20000	1000	80	0.551386	0.609857	0.576302	0.54368	0.542585	7525	323825	4669	7263
NTv2	8k	zscore	7	0.75	25000	1000	80	0.548888	0.623874	0.549375	0.540727	0.553415	7119	325042	3452	7669
NTv2	8k	zscore	7	0.75	30000	1000	80	0.548715	0.633752	0.529137	0.540974	0.565223	6768	326037	2457	8020
NTv2	8k	zscore	7	0.75	35000	1000	80	0.531625	0.647498	0.487224	0.519787	0.564679	6305	326743	1751	8483
NTv2	8k	zscore	7	0.75	40000	1000	80	0.446305	0.623462	0.366229	0.42336	0.498358	4658	327513	981	10130
NTv2	8k	zscore	7	1	20000	1000	80	0.557991	0.650727	0.5483	0.548045	0.552064	7015	325189	3305	7773
NTv2	8k	zscore	7	1	25000	1000	80	0.556394	0.666194	0.5258	0.544094	0.564262	6675	326160	2334	8113
NTv2	8k	zscore	7	1	30000	1000	80	0.549057	0.670984	0.498997	0.53686	0.568287	6297	326848	1646	8491
NTv2	8k	zscore	7	1	35000	1000	80	0.531278	0.697077	0.451649	0.512202	0.558893	5686	327460	1034	9102
NTv2	8k	zscore	7	1	40000	1000	80	0.419494	0.610381	0.331506	0.392545	0.473398	3982	327898	596	10806
NTv2	8k	zscore	7	1.25	20000	1000	80	0.545216	0.648489	0.517164	0.536494	0.538971	6424	325825	2669	8364
NTv2	8k	zscore	7	1.25	25000	1000	80	0.546334	0.6768	0.496667	0.532783	0.551648	6177	326591	1903	8611
NTv2	8k	zscore	7	1.25	30000	1000	80	0.538594	0.694714	0.467336	0.521121	0.55004	5719	327215	1279	9069
NTv2	8k	zscore	7	1.25	35000	1000	80	0.479121	0.662215	0.389767	0.456717	0.520704	4835	327737	757	9953
NTv2	8k	zscore	7	1.25	40000	1000	80	0.364343	0.546093	0.280406	0.338604	0.431074	3218	328107	387	11570
NTv2	8k	zscore	7	1.5	20000	1000	80	0.535135	0.66114	0.487236	0.523868	0.54137	6111	326415	2079	8677
NTv2	8k	zscore	7	1.5	25000	1000	80	0.541851	0.690617	0.476186	0.52646	0.552722	5868	327072	1422	8920
NTv2	8k	zscore	7	1.5	30000	1000	80	0.514943	0.690376	0.430095	0.494936	0.535786	5241	327533	961	9547
NTv2	8k	zscore	7	1.5	35000	1000	80	0.464239	0.666524	0.366562	0.437835	0.50181	4385	327924	570	10403
NTv2	8k	zscore	7	1.5	40000	1000	80	0.336025	0.502444	0.257692	0.313282	0.413537	2926	328181	313	11862
NTv2	8k	zscore	7	2	20000	1000	80	0.522238	0.710172	0.438765	0.499916	0.523216	5360	327089	1405	9428
NTv2	8k	zscore	7	2	25000	1000	80	0.49922	0.687356	0.410809	0.476276	0.519411	5009	327488	1006	9779
NTv2	8k	zscore	7	2	30000	1000	80	0.46125	0.677867	0.359721	0.431989	0.494276	4282	327910	584	10506
NTv2	8k	zscore	7	2	35000	1000	80	0.380192	0.596038	0.284199	0.348157	0.443357	3360	328133	361	11428
NTv2	8k	zscore	7	2	40000	1000	80	0.263381	0.396204	0.203249	0.244908	0.371481	2313	328299	195	12475
megaDNA	8k	zscore	3	0.5	20000	1000	80	0.552665	0.511056	0.685259	0.551985	0.553293	9493	319531	8963	5295
megaDNA	8k	zscore	3	0.5	25000	1000	80	0.581752	0.595216	0.637373	0.582173	0.586574	8873	322786	5708	5915
megaDNA	8k	zscore	3	0.5	30000	1000	80	0.595883	0.644578	0.616891	0.59179	0.600359	8335	324449	4045	6453
megaDNA	8k	zscore	3	0.5	35000	1000	80	0.583687	0.643461	0.586437	0.578813	0.614691	8077	325416	3078	6711
megaDNA	8k	zscore	3	0.5	40000	1000	80	0.503721	0.602469	0.476018	0.495936	0.551969	6590	325936	2558	8198
megaDNA	8k	zscore	3	0.75	20000	1000	80	0.583277	0.587262	0.649568	0.582991	0.592779	8913	322975	5519	5875
megaDNA	8k	zscore	3	0.75	25000	1000	80	0.604839	0.663526	0.611292	0.601325	0.613375	8332	324929	3565	6456
megaDNA	8k	zscore	3	0.75	30000	1000	80	0.603191	0.699398	0.581384	0.592917	0.615494	7817	325869	2625	6971
megaDNA	8k	zscore	3	0.75	35000	1000	80	0.568438	0.679703	0.533002	0.555865	0.609636	7309	326478	2016	7479
megaDNA	8k	zscore	3	0.75	40000	1000	80	0.470387	0.602702	0.41858	0.455749	0.534594	5770	326764	1730	9018
megaDNA	8k	zscore	3	1	20000	1000	80	0.597324	0.639792	0.617873	0.595796	0.605857	8300	324717	3777	6488
megaDNA	8k	zscore	3	1	25000	1000	80	0.621645	0.730112	0.589251	0.610865	0.627943	7856	326187	2307	6932
megaDNA	8k	zscore	3	1	30000	1000	80	0.61024	0.742459	0.562211	0.594269	0.628022	7497	326715	1779	7291
megaDNA	8k	zscore	3	1	35000	1000	80	0.538533	0.658506	0.491082	0.526268	0.587458	6636	326856	1638	8152
megaDNA	8k	zscore	3	1	40000	1000	80	0.438862	0.582925	0.378426	0.420901	0.519156	5160	327278	1216	9628
megaDNA	8k	zscore	3	1.25	20000	1000	80	0.612526	0.703935	0.594048	0.603673	0.619022	7877	325883	2611	6911
megaDNA	8k	zscore	3	1.25	25000	1000	80	0.613517	0.741222	0.563602	0.5986	0.625807	7418	326766	1728	7370
megaDNA	8k	zscore	3	1.25	30000	1000	80	0.584692	0.732292	0.521028	0.565908	0.621555	7020	327195	1299	7768
megaDNA	8k	zscore	3	1.25	35000	1000	80	0.519667	0.660283	0.457558	0.502554	0.57319	6031	327334	1160	8757
megaDNA	8k	zscore	3	1.25	40000	1000	80	0.391695	0.534069	0.329467	0.372665	0.49783	4508	327698	796	10280
megaDNA	8k	zscore	3	1.5	20000	1000	80	0.594016	0.70889	0.556364	0.581498	0.603056	7190	326470	2024	7598
megaDNA	8k	zscore	3	1.5	25000	1000	80	0.579705	0.723975	0.520177	0.561854	0.60094	6694	327117	1377	8094
megaDNA	8k	zscore	3	1.5	30000	1000	80	0.542406	0.688866	0.476809	0.524511	0.592685	6270	327473	1021	8518
megaDNA	8k	zscore	3	1.5	35000	1000	80	0.484424	0.623347	0.420155	0.46772	0.547001	5389	327582	912	9399
megaDNA	8k	zscore	3	1.5	40000	1000	80	0.365351	0.509626	0.299401	0.346077	0.47313	3974	327903	591	10814
megaDNA	8k	zscore	3	2	20000	1000	80	0.54057	0.67568	0.483977	0.525373	0.555823	5869	327145	1349	8919
megaDNA	8k	zscore	3	2	25000	1000	80	0.527421	0.681676	0.458652	0.507965	0.552501	5510	327546	948	9278
megaDNA	8k	zscore	3	2	30000	1000	80	0.470955	0.631994	0.398014	0.451035	0.520044	4818	327745	749	9970
megaDNA	8k	zscore	3	2	35000	1000	80	0.418661	0.598999	0.335352	0.39446	0.485107	4116	327944	550	10672
megaDNA	8k	zscore	3	2	40000	1000	80	0.292909	0.420135	0.234384	0.275746	0.413025	2882	328223	271	11906
megaDNA	8k	zscore	5	0.5	20000	1000	80	0.537305	0.470477	0.712491	0.533188	0.540161	9855	317643	10851	4933
megaDNA	8k	zscore	5	0.5	25000	1000	80	0.58051	0.560076	0.683229	0.578988	0.579543	9390	321250	7244	5398
megaDNA	8k	zscore	5	0.5	30000	1000	80	0.585507	0.599703	0.643789	0.583442	0.597417	8862	323284	5210	5926
megaDNA	8k	zscore	5	0.5	35000	1000	80	0.585454	0.623962	0.611991	0.581747	0.618576	8598	324638	3856	6190
megaDNA	8k	zscore	5	0.5	40000	1000	80	0.525815	0.597199	0.522768	0.521253	0.565147	7267	325171	3323	7521
megaDNA	8k	zscore	5	0.75	20000	1000	80	0.574934	0.549028	0.679604	0.573744	0.583973	9317	321650	6844	5471
megaDNA	8k	zscore	5	0.75	25000	1000	80	0.612561	0.644456	0.646838	0.61042	0.61217	8752	324107	4387	6036
megaDNA	8k	zscore	5	0.75	30000	1000	80	0.608667	0.67225	0.6121	0.602522	0.618561	8196	325344	3150	6592
megaDNA	8k	zscore	5	0.75	35000	1000	80	0.580427	0.660422	0.567049	0.571771	0.612618	7699	325968	2526	7089
megaDNA	8k	zscore	5	0.75	40000	1000	80	0.518657	0.640955	0.477223	0.50565	0.552709	6417	326243	2251	8371
megaDNA	8k	zscore	5	1	20000	1000	80	0.6054	0.63076	0.643641	0.603537	0.613032	8631	324370	4124	6157
megaDNA	8k	zscore	5	1	25000	1000	80	0.630696	0.718088	0.615621	0.621538	0.629988	8140	325808	2686	6648
megaDNA	8k	zscore	5	1	30000	1000	80	0.611357	0.71678	0.582246	0.598483	0.630095	7770	326379	2115	7018
megaDNA	8k	zscore	5	1	35000	1000	80	0.568329	0.682425	0.526388	0.555681	0.602558	7000	326734	1760	7788
megaDNA	8k	zscore	5	1	40000	1000	80	0.462086	0.588899	0.412274	0.446621	0.532812	5523	327083	1411	9265
megaDNA	8k	zscore	5	1.25	20000	1000	80	0.621285	0.702938	0.611911	0.61216	0.621884	8063	325674	2820	6725
megaDNA	8k	zscore	5	1.25	25000	1000	80	0.624693	0.751338	0.581004	0.609682	0.631866	7686	326552	1942	7102
megaDNA	8k	zscore	5	1.25	30000	1000	80	0.59749	0.726499	0.547046	0.581303	0.628738	7295	327012	1482	7493
megaDNA	8k	zscore	5	1.25	35000	1000	80	0.541724	0.695804	0.479524	0.521515	0.576717	6237	327142	1352	8551
megaDNA	8k	zscore	5	1.25	40000	1000	80	0.426876	0.5614	0.369001	0.409038	0.506343	4817	327467	1027	9971
megaDNA	8k	zscore	5	1.5	20000	1000	80	0.600229	0.70269	0.572718	0.587909	0.608895	7428	326278	2216	7360
megaDNA	8k	zscore	5	1.5	25000	1000	80	0.596843	0.738731	0.543194	0.578782	0.607993	7014	326858	1636	7774
megaDNA	8k	zscore	5	1.5	30000	1000	80	0.560063	0.704708	0.499285	0.541133	0.597283	6510	327272	1222	8278
megaDNA	8k	zscore	5	1.5	35000	1000	80	0.49604	0.644923	0.432598	0.476569	0.548757	5598	327349	1145	9190
megaDNA	8k	zscore	5	1.5	40000	1000	80	0.378334	0.526903	0.313305	0.357977	0.480836	4219	327739	755	10569
megaDNA	8k	zscore	5	2	20000	1000	80	0.538873	0.658487	0.491309	0.525129	0.552763	5902	327025	1469	8886
megaDNA	8k	zscore	5	2	25000	1000	80	0.527276	0.672198	0.465339	0.509101	0.551427	5578	327435	1059	9210
megaDNA	8k	zscore	5	2	30000	1000	80	0.47608	0.632009	0.410401	0.455546	0.516207	4875	327596	898	9913
megaDNA	8k	zscore	5	2	35000	1000	80	0.422912	0.588361	0.350135	0.399988	0.483879	4195	327826	668	10593
megaDNA	8k	zscore	5	2	40000	1000	80	0.302943	0.419481	0.250203	0.287118	0.416074	2989	328146	348	11799
megaDNA	8k	zscore	7	0.5	20000	1000	80	0.525738	0.441876	0.738791	0.515946	0.528027	10189	315697	12797	4599
megaDNA	8k	zscore	7	0.5	25000	1000	80	0.560116	0.506975	0.708211	0.556325	0.565091	9753	319514	8980	5035
megaDNA	8k	zscore	7	0.5	30000	1000	80	0.580354	0.56126	0.679726	0.57698	0.595826	9412	322009	6485	5376
megaDNA	8k	zscore	7	0.5	35000	1000	80	0.589802	0.596168	0.654596	0.585936	0.613091	9067	323524	4970	5721
megaDNA	8k	zscore	7	0.5	40000	1000	80	0.544274	0.579105	0.576867	0.541766	0.577156	7945	324322	4172	6843
megaDNA	8k	zscore	7	0.75	20000	1000	80	0.569447	0.52672	0.699575	0.566156	0.576117	9554	320661	7833	5234
megaDNA	8k	zscore	7	0.75	25000	1000	80	0.605785	0.609867	0.673	0.602528	0.607779	9102	323228	5266	5686
megaDNA	8k	zscore	7	0.75	30000	1000	80	0.59997	0.633586	0.632019	0.59589	0.618665	8602	324634	3860	6186
megaDNA	8k	zscore	7	0.75	35000	1000	80	0.583093	0.646069	0.586939	0.575593	0.621117	8115	325564	2930	6673
megaDNA	8k	zscore	7	0.75	40000	1000	80	0.531215	0.632416	0.507604	0.519939	0.568738	6906	325915	2579	7882
megaDNA	8k	zscore	7	1	20000	1000	80	0.596022	0.603055	0.658715	0.592723	0.603543	8820	323627	4867	5968
megaDNA	8k	zscore	7	1	25000	1000	80	0.628315	0.691908	0.638378	0.619128	0.626217	8401	325255	3239	6387
megaDNA	8k	zscore	7	1	30000	1000	80	0.611504	0.698653	0.598383	0.600592	0.623442	7937	325925	2569	6851
megaDNA	8k	zscore	7	1	35000	1000	80	0.566979	0.667423	0.536794	0.555467	0.599543	7164	326410	2084	7624
megaDNA	8k	zscore	7	1	40000	1000	80	0.494583	0.619203	0.447581	0.479696	0.548796	5961	326841	1653	8827
megaDNA	8k	zscore	7	1.25	20000	1000	80	0.615812	0.684986	0.620427	0.60624	0.615931	8131	325366	3128	6657
megaDNA	8k	zscore	7	1.25	25000	1000	80	0.635189	0.751514	0.602367	0.619715	0.627686	7760	326324	2170	7028
megaDNA	8k	zscore	7	1.25	30000	1000	80	0.60439	0.718354	0.564749	0.589843	0.627864	7395	326853	1641	7393
megaDNA	8k	zscore	7	1.25	35000	1000	80	0.547866	0.690351	0.49557	0.527521	0.575779	6283	327056	1438	8505
megaDNA	8k	zscore	7	1.25	40000	1000	80	0.444048	0.577182	0.390366	0.425533	0.515807	5017	327400	1094	9771
megaDNA	8k	zscore	7	1.5	20000	1000	80	0.598801	0.68363	0.584488	0.587976	0.603449	7473	326047	2447	7315
megaDNA	8k	zscore	7	1.5	25000	1000	80	0.589398	0.700551	0.551005	0.576229	0.607229	7130	326673	1821	7658
megaDNA	8k	zscore	7	1.5	30000	1000	80	0.57021	0.69738	0.520612	0.553817	0.60311	6763	327078	1416	8025
megaDNA	8k	zscore	7	1.5	35000	1000	80	0.512639	0.667095	0.449908	0.491343	0.552453	5758	327218	1276	9030
megaDNA	8k	zscore	7	1.5	40000	1000	80	0.411803	0.558277	0.348669	0.391424	0.494619	4527	327610	884	10261
megaDNA	8k	zscore	7	2	20000	1000	80	0.537723	0.653295	0.496902	0.523506	0.548045	5883	326936	1558	8905
megaDNA	8k	zscore	7	2	25000	1000	80	0.52443	0.666557	0.468992	0.505978	0.540681	5497	327302	1192	9291
megaDNA	8k	zscore	7	2	30000	1000	80	0.47827	0.632064	0.415991	0.457097	0.514488	4937	327479	1015	9851
megaDNA	8k	zscore	7	2	35000	1000	80	0.427091	0.587375	0.359436	0.404479	0.482578	4294	327676	818	10494
megaDNA	8k	zscore	7	2	40000	1000	80	0.305805	0.416041	0.25497	0.29125	0.415881	3021	328106	388	11767
